# Supplementary material for: Citrate Synthase Knockdown Suppresses Cell Proliferation and Induces Apoptosis in Select Human Cancer Cell Lines
Source: Int J Mol Sci. 2025 Dec 21;27(1):83. doi: 10.3390/ijms27010083 (PMC12785315; doi:10.3390/ijms27010083)
Supplement: Supplementary file 1 [file ijms-27-00083-s001.zip]

Archive with 3 entries (2 files):
- Suppl/
- Suppl/CS suppl Figures.pptx
- Suppl/Suppl Table 1.xls
