# Supplementary material for: Citrate Synthase Knockdown Suppresses Cell Proliferation and Induces Apoptosis in Select Human Cancer Cell Lines
Source: Int J Mol Sci. 2025 Dec 21;27(1):83. doi: 10.3390/ijms27010083 (PMC12785315; doi:10.3390/ijms27010083)
Supplement: Supplementary file 1 [file ijms-27-00083-s001.zip › Suppl/Suppl Table 1.xls]

## Sheet: Sheet1
Supplementary Table 1. Differentially expressed genes upon RNAi against CS
GeneSymbol	HepG2 control FPKM	HepG2 siCS FPKM	HCT116 control FPKM	HCT116 siCS FPKM	HT-1080 control FPKM	HT-1080 siCS FPKM	Averages	P values
ENSG00000252202-Y_RNA	3.24	0.99	5.81	1.8	2.22	0.66	0.304221	4.66077e-09
FAM241A	2.14	2.43	6.21	7.06	3.02	3.42	1.13495	5.30358e-08
LIMS2	0.06	0.03	0.33	0.16	0.02	0.01	0.494949	5.996e-08
NT5C3A	9.89	10.99	12.48	13.81	11.83	13.14	1.10951	1.97973e-07
GOLGA2P7	0.24	0.21	0.24	0.21	0.25	0.22	0.876667	1.99846e-07
COQ7	9.31	10.38	4.8	5.33	3.37	3.76	1.11369	2.67996e-07
LINC02973	0.77	0.23	0.29	0.09	0.59	0.2	0.31601	5.61307e-07
LINC02204	0.04	0.01	0.1	0.02	0.08	0.02	0.233333	1.33584e-06
MKKS	5.96	5.8	6.23	6.06	4.76	4.64	0.973552	1.94653e-06
CNOT8	23.71	21.58	18.54	16.95	14.76	13.54	0.913916	2.03286e-06
LDLRAP1	4.86	3.77	5.77	4.56	2.86	2.27	0.786574	2.66403e-06
HOXC9	0.13	0.11	5.73	4.93	3.07	2.63	0.854405	4.38117e-06
SPATA2	3.92	3.53	2.3	2.09	3.73	3.39	0.906018	4.39941e-06
LIX1L-AS1	0.05	0.18	0.02	0.07	0.03	0.1	3.47778	5.78731e-06
PINX1	5.08	4.04	5.81	4.65	2.83	2.31	0.803958	6.43559e-06
SLC25A13	41.52	44.64	5.36	5.76	16.95	18.35	1.07746	7.26859e-06
CPSF3	27.27	28.09	28.42	29.2	24.86	25.53	1.02816	8.3089e-06
OAS1	0.72	0.48	0.08	0.05	0.58	0.37	0.643199	8.44284e-06
ENSG00000254990	0.53	0.94	0.1	0.18	0.08	0.15	1.81619	1.14039e-05
MYH3	0.84	1.08	0.61	0.77	1.15	1.44	1.26673	1.14326e-05
NUDT17	0.75	0.57	2.21	1.66	1.32	0.96	0.746135	1.3045e-05
ENSG00000258949	0.12	0.26	0.86	1.92	0.15	0.35	2.24419	1.36727e-05
VAMP4	1.28	1.38	3.17	3.45	2.54	2.74	1.08173	1.58368e-05
FLII	16.19	13.44	25.77	21.33	20.19	17.15	0.83576	1.81705e-05
DPP9	6.45	5.94	6.69	6.12	9.05	8.22	0.914672	1.98515e-05
SEC24D	5.67	6.03	3.72	3.95	4.92	5.27	1.06549	2.1752e-05
POC1B-AS1	0.36	0.51	0.28	0.39	0.17	0.23	1.38749	3.13093e-05
TIMM8A	4.33	5.08	5.59	6.41	12.92	15.04	1.16133	3.19326e-05
ELMOD2	8.35	9.07	11.96	13.11	5.96	6.57	1.09491	3.53569e-05
BIVM	2.69	3.27	2.82	3.45	3.9	4.89	1.23095	3.83868e-05
EIF4BP6	2.58	2.97	4.74	5.34	2.8	3.2	1.1402	4.14406e-05
LUC7L2	6.38	6.92	10.13	10.96	7.02	7.52	1.07927	4.20204e-05
JAM2	0.1	0.06	0.27	0.17	0.06	0.04	0.632099	4.44787e-05
MCCC1-AS1	0.35	0.68	0.4	0.75	0.14	0.25	1.86786	4.4527e-05
ENSG00000286861	0.14	0.05	0.28	0.13	0.05	0.02	0.407143	4.48129e-05
SMYD3-AS1	0.09	0	0.4	0.06	0.11	0	0.05	4.52021e-05
LINC02394	0.05	0	0.03	0	0.2	0.03	0.05	4.52021e-05
LASP1	46.05	43.1	39.59	36.83	46.63	43.04	0.929745	4.73821e-05
UBA5	8.69	9.36	9.39	10	10.63	11.44	1.07275	4.88229e-05
ENSG00000271871	0.23	0	0.39	0.06	0.06	0	0.0512821	5.02402e-05
FAM27B	1.04	0	1.75	0.27	0.5	0	0.0514286	5.08424e-05
ENSG00000269318	0.25	0.11	0.41	0.22	0.15	0.07	0.481084	5.57678e-05
HELZ2	0.43	0.38	1.48	1.31	0.88	0.76	0.877497	6.05912e-05
ENSG00000258790	0.8	0.53	0.27	0.19	0.36	0.23	0.668364	6.24496e-05
ENSG00000219410	0.13	0.04	0.15	0.05	0.07	0.03	0.356532	6.2622e-05
DGKZ	2.17	1.94	3.33	3.01	2.39	2.11	0.893586	6.26863e-05
LINC01554	0.02	0.06	0.03	0.1	0.14	0.48	3.25397	6.48019e-05
MKRN3	1.18	1.43	2.08	2.61	0.91	1.11	1.22882	6.48935e-05
DNAJC24	1.77	2.11	4.64	5.37	3.67	4.33	1.17642	6.5063e-05
ENSG00000280269	0.15	0.05	0.35	0.13	0.79	0.36	0.386819	7.08455e-05
FNTB	4.32	3.7	4.17	3.67	3.46	2.96	0.864023	7.17128e-05
CRY1	5.63	6.5	3.77	4.31	6.09	7.16	1.15782	7.73675e-05
FHOD3	0.09	0.08	1.1	1	9.74	8.68	0.896383	8.45111e-05
CCHCR1	4.49	4.03	4.7	4.15	1.57	1.37	0.88438	8.95554e-05
VRK3	2.91	2.23	3.26	2.63	2.03	1.55	0.778873	9.28494e-05
CTSS	0.25	0.11	0.02	0.01	1.54	0.85	0.497316	0.000100064
ENSG00000287601	0.14	0	0.49	0.09	0.42	0	0.0612245	0.000105533
PICK1	3.24	2.43	4.72	3.59	3.05	2.15	0.738504	0.000105898
THAP9	1.9	2.43	1.96	2.51	0.92	1.13	1.26261	0.000106831
ENSG00000289827	0.47	0.07	0.47	0.09	0.32	0	0.113475	0.000107237
ENSG00000269427	2.17	2.86	5.93	7.76	1.8	2.26	1.29404	0.000111202
CC2D1A	1.94	1.64	2.75	2.41	2.2	1.87	0.857241	0.000121764
MAPRE3	0.71	0.5	3.02	2.28	3.4	2.35	0.71679	0.000129555
DNAAF4	0.05	0.08	0.3	0.49	0.16	0.28	1.66111	0.000130178
LINC01963	1.94	1.75	7.3	6.68	7.12	6.35	0.902995	0.000133687
NHEJ1	0.86	0.97	1.29	1.44	0.8	0.88	1.11473	0.000143776
RASGEF1B	0.05	0.01	0.02	0	0.01	0	0.0666667	0.000151011
ENSG00000280078	0.02	0	0.05	0.01	0.01	0	0.0666667	0.000151011
LINC02803	0.07	0.04	0.41	0.19	0.09	0.05	0.530133	0.000152975
VCP	42.22	39.91	25.76	24.31	39.06	36.39	0.940214	0.000156467
TMEM198	3.61	2.25	1.61	1.14	0.45	0.3	0.666003	0.000167218
ENSG00000270154	0.34	0.07	0.09	0	0.08	0	0.0686275	0.000170644
ENSG00000278000	3.09	1.15	3.09	1.56	1.21	0.58	0.45212	0.000175323
RBPMS	5.48	4.73	1.16	1	1.01	0.9	0.872099	0.000176101
CD72	0.02	0	0.19	0.04	0.02	0	0.0701754	0.000187488
ENSG00000260773	1.6	0.86	1.36	0.57	0.32	0.13	0.454289	0.000198162
GMCL1	14.14	15.79	11.42	12.53	8.9	10.03	1.11362	0.000201111
MYRFL	0.12	0.09	0.24	0.18	0.16	0.11	0.729167	0.00020204
MAP2K3	16.41	14.25	15.06	13.31	13.02	11.71	0.883852	0.000203656
MRTFA	1.54	1.39	2.06	1.88	1.93	1.71	0.90041	0.000212435
ENSG00000279930	0.16	0.02	0.09	0.03	0.15	0.03	0.219444	0.000213886
TMED10	46.84	51.41	62.75	70.78	91.19	101.23	1.11188	0.000222585
GRK2	6.61	6.13	9.42	8.9	3.33	3.12	0.936373	0.000225827
KATNA1	9.98	10.77	11.4	12.28	8.74	9.6	1.08492	0.000231748
CCDC91	2.4	2.65	3.23	3.59	7.35	7.97	1.09999	0.000247102
E2F2	3.37	3.68	5.68	6.08	0.53	0.57	1.07929	0.000261109
ZC3H3	3.55	3.04	4.58	4.08	2.53	2.18	0.869609	0.000262277
FBXO38-DT	0.03	0.01	0.14	0.07	0.1	0.04	0.411111	0.000262555
TMBIM1	40.02	36.48	20.71	18.6	25.92	23.94	0.911091	0.00026977
MICAL1	1.37	1.21	2.84	2.51	4.93	4.2	0.87298	0.000270671
ENSG00000257264	0.07	0	0.09	0	0.39	0.09	0.0769231	0.000276429
ENSG00000278952	0.83	0.18	1.7	0.36	0.27	0	0.142877	0.000276837
TLE6	0.04	0.03	1.25	0.86	0.03	0.02	0.701556	0.000281788
ENSG00000273243	0.94	1.71	1.05	1.7	0.56	0.94	1.70559	0.000286179
NXT2	9.68	11.07	9.72	10.76	51.88	58.4	1.12542	0.000288424
ENSG00000266801	0.56	0	0.39	0	0.42	0.1	0.0793651	0.000315575
C7orf25	0.03	0.05	0.12	0.22	0.1	0.19	1.8	0.000323204
GNAL	0.74	0.66	1.39	1.23	0.14	0.12	0.877976	0.000326391
SEMA3F-AS1	0.6	0.32	0.5	0.31	0.23	0.15	0.601836	0.0003594
GUSB	11.82	10.47	7.42	6.73	8.34	7.63	0.902554	0.000359417
PARD6B	6.61	5.71	10.73	9.58	0.48	0.41	0.870278	0.000365726
RANP4	0.27	0.36	1.8	2.28	0.08	0.1	1.28333	0.000370926
ENSG00000280214	0.06	0.04	0.15	0.11	0.08	0.06	0.716667	0.000370926
ENSG00000270179	0.21	0.37	0.97	1.53	0.25	0.4	1.64641	0.000371814
CIAPIN1	20.72	18.98	16.92	15.75	19.91	18.02	0.917316	0.000378764
ENSG00000272872	4.23	2.95	1.34	0.99	7.52	5.86	0.738487	0.000379118
ENSG00000248837	0.03	0	0.01	0	0.08	0.02	0.0833333	0.000388171
ENSG00000273456	0.87	0.49	0.41	0.17	0.43	0.18	0.465486	0.00039719
INSIG2	45.9	53.48	10.64	12.38	10.18	12.36	1.18094	0.000403068
ENSG00000287978	0.6	0.71	0.83	1.03	0.08	0.1	1.22477	0.000422234
ENSG00000277566	0.31	0.08	0.11	0	0.37	0	0.0860215	0.000444236
ZBTB2	8.16	8.45	9.48	9.8	12.01	12.32	1.0317	0.000447775
BBS2	1.91	2	1.94	2.01	1.68	1.74	1.03964	0.000449559
PRKCQ-AS1	0.64	0.84	0.68	0.88	0.68	0.95	1.33456	0.000455828
SLC20A1-DT	0.21	0.19	0.73	0.64	2.71	2.46	0.896408	0.00046871
ENSG00000280047	0.12	0.04	0.4	0.2	0.16	0.05	0.381944	0.000479749
C11orf54	13.22	13.79	6.28	6.64	4.54	4.81	1.0533	0.000484941
CSNK1D	11.37	10	13.57	12.31	11.34	10.32	0.898903	0.000485246
ZBTB10	2.91	3.3	6.08	7.15	3.02	3.42	1.14749	0.000492899
ENSG00000278903	0.19	0.11	0.21	0.13	0.3	0.21	0.632665	0.00049783
ENSG00000276704	0.49	0.13	0.34	0	0.15	0	0.0884354	0.00049973
BAZ2B	0.78	0.89	2.59	2.86	0.64	0.71	1.11822	0.000505129
TBC1D9B	4.36	4.05	9.78	8.86	10.31	9.29	0.911965	0.000509271
ENSG00000287857	0.03	0	0.15	0.04	0.06	0	0.0888889	0.000510727
TSC22D1-AS1	0.05	0.08	0.09	0.15	0.18	0.33	1.7	0.000543239
ENSG00000289188	0.04	0	0.03	0	0.11	0.03	0.0909091	0.000562004
RPS20P22	0.07	0.11	0.38	0.65	0.16	0.29	1.69815	0.000563585
FAM216A	4.63	5.04	5.48	6.17	11.19	12.41	1.10783	0.000565699
ENSG00000287811	0.55	0.2	0.22	0.12	0.41	0.2	0.465632	0.000570506
ATP5MFP2	1.37	0.37	0.96	0.22	0.41	0	0.166413	0.000580003
ZBTB42	0.69	0.49	0.83	0.56	0.79	0.61	0.718999	0.000591854
ENSG00000283977	0.1	0.16	0.14	0.26	0.66	1.15	1.73319	0.00059396
DPM2	6.83	5.61	8.81	7.49	22.12	17.4	0.819388	0.000600456
IMPA2	15.81	13.32	3.31	2.92	0.18	0.15	0.852671	0.000600567
FZD5	15.72	17.91	3.06	3.65	1.6	1.91	1.17529	0.000621506
MAU2	2.88	2.53	2.57	2.28	2.23	2.04	0.893477	0.000625618
OIP5-AS1	10.2	11.49	16.04	17.59	9.14	9.98	1.105	0.000631252
ENSG00000244701	1.73	1.17	1.21	0.82	1.45	0.82	0.639835	0.000634271
ENSG00000272501	0.99	1.44	0.26	0.43	0.23	0.36	1.55787	0.000638152
TBC1D15	2.69	2.92	7.18	7.75	16.39	17.37	1.07489	0.000642844
CNN2	29.95	26.44	35.52	30.88	25.7	23.37	0.887171	0.000655883
AOC2	2.09	2.28	3.36	3.8	1.95	2.18	1.11327	0.000656987
ENSG00000274425	0.33	0.25	0.35	0.29	0.21	0.16	0.782684	0.000697137
ELOVL5	40.61	45.46	53.89	59.97	57.44	62.21	1.1051	0.000716366
VWA5A	0.15	0.07	0.79	0.47	0.17	0.07	0.491123	0.000720756
BNIP3L	13.82	14.97	26.95	29.68	47.5	53.24	1.10178	0.000723287
SHOC1	0.02	0.01	0.63	0.39	0.18	0.08	0.521164	0.000744632
PSMD3	27.84	24.37	26.2	23.94	19	16.77	0.890577	0.000744914
NTAN1P2	0.38	0.1	1.38	0.37	0.62	0	0.177091	0.000746161
ENSG00000288061	0.87	0.47	1.08	0.74	0.56	0.34	0.610853	0.000746713
IKZF5	9.97	10.97	11.24	12.34	7.7	8.74	1.11108	0.00076096
ZRSR2	1	0.83	1.92	1.63	1.98	1.75	0.854266	0.000761582
ENSG00000279970	1.38	0.86	0.31	0.23	0.19	0.13	0.683111	0.000761599
PLA2G4C	0.15	0.02	0.24	0.08	1.16	0.45	0.284866	0.000762315
ENSG00000287175	0.2	0.04	0.11	0.05	0.39	0.12	0.320746	0.00077294
TBC1D2	1.36	1.14	3.1	2.52	8.04	6.16	0.805769	0.000774761
ENSG00000231856	0.45	0.25	0.15	0.09	0.35	0.15	0.528042	0.000779157
RBFA	1.97	1.76	3.8	3.51	2.75	2.53	0.912362	0.000779808
SCARNA10	0.4	0	1.5	0.35	1.29	0.38	0.175969	0.00078126
HERPUD2	4.78	4.33	7.92	7.29	9.32	8.24	0.903477	0.000793957
DNAJA2	33.41	35.16	23.3	24.36	21.99	23.44	1.0546	0.000811618
ENSG00000178636	0.04	0	0.4	0.12	0.02	0	0.1	0.000843833
SMYD2	12.47	13.25	7.1	7.59	4.79	5.22	1.07378	0.000849124
TUBB8P2	0.18	0	0.5	0.12	0.43	0.13	0.180775	0.000885
GTF2B	15.83	13.41	18.33	16.44	19.6	16.88	0.868414	0.000886266
PKM	66.05	61.2	171.51	158.19	282.12	267.2	0.932007	0.000886273
ENSG00000262420	0.41	0.64	0.12	0.22	0.04	0.07	1.71477	0.000891871
RNF214	3.87	4.17	5.45	5.92	4.14	4.38	1.07391	0.000902567
NUAK2	1.63	1.26	1.04	0.83	1.33	0.94	0.759283	0.00090489
ENSG00000279103	0.21	0.1	0.62	0.36	0.08	0.03	0.477279	0.000917913
SLC10A6	0.03	0	0.04	0	0.13	0.04	0.102564	0.000940196
CLSTN2-AS1	0.13	0.04	0.05	0	0.02	0	0.102564	0.000940196
RIBC1	0.19	0.03	0.19	0.08	0.12	0.02	0.248538	0.000957651
LACTB2-AS1	0.06	0.04	0.08	0.05	0.08	0.06	0.680556	0.000963969
IP6K2	16.77	15.57	17.35	16.41	10.45	9.6	0.930975	0.000964947
ENSG00000232342	0.04	0.08	0.1	0.19	0.09	0.15	1.85556	0.000976825
ICAM1	24.83	19.25	2.37	1.62	0.03	0.02	0.708494	0.000987271
FOSL1	3.8	3.2	54.2	48.49	67.6	58.82	0.868958	0.000989985
ENSG00000272625	0.12	0	0.77	0.24	0.3	0	0.103896	0.00099349
AATF	7.19	6.39	12.06	11.17	9.79	8.85	0.906307	0.000998852
ENSG00000272264	0.69	0.08	0.86	0.1	0.28	0.11	0.208359	0.00101288
WASF1	7.85	8.25	11.93	12.85	13.18	14.04	1.06444	0.00104088
IFI27L1	2.66	3.09	2.94	3.66	2.01	2.43	1.20517	0.00104515
HSPA8P4	0.05	0	0.19	0.06	0.11	0	0.105263	0.00105058
ENSG00000285602	0.01	0.04	0.05	0.17	0.01	0.03	3.46667	0.00105609
TMEM232	0.02	0.01	0.03	0.02	0.05	0.03	0.588889	0.00105609
LHFPL2	5.72	6.07	4.54	4.96	12.81	13.79	1.07673	0.00105733
RNF148	0.32	0.08	0.1	0.05	0.34	0.1	0.348039	0.00106845
ENSG00000286938	0.11	0	0.22	0.07	0.13	0	0.106061	0.00108503
APTR	1.3	1.5	1.16	1.28	0.87	1	1.13557	0.0010923
CUTALP	1.22	1.45	2.08	2.54	1.52	1.74	1.18481	0.00112564
DSN1	22.53	23.13	24.9	25.64	12.69	13.19	1.03192	0.00115212
ECI2-DT	0.18	0.31	0.11	0.23	0.21	0.39	1.89009	0.00116951
ENSG00000266495	0.23	0.12	0.64	0.3	0.55	0.16	0.427133	0.00120157
TMEM267	3.97	4.48	9.18	10.01	8.9	10.13	1.11903	0.00122562
ATAT1	9.04	7.53	3.53	3.13	1.06	0.88	0.849946	0.00122729
DYDC2	1.17	0.91	0.03	0.02	4.21	2.83	0.705551	0.00123612
C1GALT1	17.53	20.65	8.09	9.18	9.69	11.71	1.17373	0.00124979
ENSG00000231369	0.54	0.16	0.54	0.2	1.01	0.55	0.40374	0.00126082
SYNCRIP	12.51	13.32	27.88	29.16	26.6	28.48	1.06045	0.00126505
PBLD	2.8	3.33	0.85	1.06	1.53	1.78	1.19991	0.00127206
UBC	108.35	95.85	219.57	202.25	314.44	276.79	0.895338	0.00127415
TXNP6	0.86	0.77	0.8	0.74	0.69	0.61	0.901469	0.00128038
ACVR1C	0.13	0.09	1.23	0.94	0.79	0.63	0.751335	0.00131598
ENSG00000211683	0.12	0.04	0.63	0.16	0.1	0	0.195767	0.0013239
ACTG1P14	0.24	0.08	0.06	0	0.14	0	0.111111	0.0013239
PCDHA10	0.01	0	0.02	0	0.03	0.01	0.111111	0.0013239
MRC1	0.02	0	0.06	0.02	0.02	0	0.111111	0.0013239
GGT7	5.99	5	2.26	1.92	3.94	3.52	0.859228	0.00132919
KLHL7-DT	0.1	0.07	0.28	0.22	0.06	0.04	0.71746	0.00134399
HMGA1P4	0.1	0	1.46	0.49	0.11	0	0.111872	0.00136314
ENSG00000261578	0.2	0.26	0.68	0.86	0.1	0.14	1.32157	0.00136461
SRGAP2B	0.85	1.03	1.33	1.52	2.15	2.48	1.16937	0.00138359
COL4A5	0.07	0.06	3.33	2.98	2.61	2.18	0.862429	0.00139052
RP2	6.48	7.23	8.14	8.87	10.94	12.48	1.1154	0.0014405
ENSG00000243696	0.16	0.12	0.22	0.16	0.08	0.05	0.700758	0.00146887
APEX2	5.52	4.81	12.2	10.4	9.01	8.17	0.876869	0.00150391
NBPF20	0.42	0.3	0.83	0.67	0.6	0.42	0.740505	0.00151609
USP21	4.81	4.25	3.41	3.16	2.59	2.33	0.903292	0.00154013
METTL4	2.65	3.39	5.09	6.16	3.26	3.85	1.22348	0.00155228
ZFP1	2.28	2.91	5.6	6.76	3.98	5.29	1.27087	0.00155494
CORO1A	0.64	0.52	0.29	0.23	0.23	0.2	0.825056	0.00158964
TAF9B	13.76	14.36	14.61	15.61	16.53	17.6	1.05893	0.00159453
CASP4	7.1	6.42	4.57	3.99	21.42	18.15	0.874883	0.00160221
TFPT	6.74	4.9	6.17	4.59	8.28	6.85	0.766073	0.0016518
MTRF1L	4.36	4.83	5.61	6.11	11.18	12.75	1.11245	0.00169
TMLHE-AS1	0.12	0	0.17	0.06	0.17	0	0.117647	0.00169087
CIC	2.42	2.22	3.29	3.02	2.99	2.63	0.904962	0.00169656
BNIP1	3.72	3.08	5.31	4.38	6.59	5.85	0.846841	0.00170091
ENSG00000274712	3.95	3.21	2.75	1.92	1.67	1.24	0.751118	0.00171818
PI4K2A	7.96	6.47	9.62	8.24	11.6	8.93	0.813064	0.00171916
RAB40C	1.64	1.42	1.7	1.55	1.44	1.24	0.879576	0.00172928
ENSG00000223356	0.1	0	1.86	0.66	0.25	0	0.11828	0.00173014
RBPMS-AS1	0.5	0.31	0.2	0.08	0.24	0.13	0.520556	0.00173665
TROAP	5.93	5.55	12.02	11.16	4.27	4.08	0.939958	0.0017395
SLCO4A1-AS2	0.25	0.08	0.51	0.29	0.32	0.11	0.410792	0.00174462
SRXN1	1.39	1.75	1.62	2.14	1.14	1.61	1.33075	0.00175227
CDK16	12.17	10.69	12.2	11.22	8.5	7.77	0.90406	0.00176329
ZP1	0.02	0	0.05	0	0.28	0.1	0.119048	0.00177877
CHRFAM7A	0.39	0.3	0.21	0.18	2.77	2.25	0.812883	0.00180376
CIAO1	24.46	23.35	22.12	20.58	23.71	22.53	0.945077	0.00181067
ASB7	3.66	3.96	6.32	6.64	4.16	4.44	1.06664	0.00181389
ENSG00000278601	0.19	0.48	0.53	1.15	0.23	0.45	2.21755	0.00184799
ANKRD50	1.29	1.41	8.32	9.05	5.78	6.55	1.10466	0.00188365
ENSG00000244151	0.43	0.31	0.86	0.47	0.17	0.1	0.618559	0.00191748
ENSG00000261997	0.13	0.3	0.05	0.09	0.07	0.15	2.08352	0.00192537
FBXO8	8.57	7.55	8.23	7.27	10.27	9.5	0.896453	0.00193153
ADSL	4.3	4.54	4.02	4.24	4.55	4.71	1.04857	0.00193231
TRAF3IP2	0.64	0.56	1.65	1.4	1.6	1.28	0.841162	0.00193779
TMEM104	3.1	2.59	3.49	2.66	3.44	2.9	0.813562	0.00194074
COG6	2.79	3.44	3.74	4.34	3.06	3.53	1.18233	0.00199388
ENSG00000259408	0.14	0.2	0.64	0.89	0.33	0.53	1.47509	0.00201896
SLC25A51	2.65	1.92	7.81	6.48	4.31	3.4	0.781032	0.00202165
ENSG00000239480	0.08	0	0.57	0.21	0.1	0	0.122807	0.0020321
H2AC14	2.24	1.3	0.65	0.48	0.22	0.13	0.636576	0.00205536
ZMYND10	0.14	0.12	0.13	0.1	0.09	0.07	0.801384	0.00208256
ST13	127.29	132.46	110.14	117.44	96.13	101.06	1.05273	0.00209655
PLA2G12A	2.3	2.94	5.61	6.57	3.91	4.95	1.23846	0.00214128
DPY19L1P1	2.09	1.98	2.1	1.97	1.66	1.52	0.933709	0.00214188
ANKRD20A3P	0.01	0	0.13	0.03	0.18	0.07	0.206553	0.00216069
IVNS1ABP	6.83	8.88	15.95	18.86	13.09	16.16	1.23904	0.00216901
GYS1	2.17	2.03	7.76	7.28	7.82	7.08	0.926333	0.0021807
ENSG00000236498	0.55	0.24	0.54	0.07	0.2	0.08	0.321998	0.00218347
C7orf57	0.02	0	0.08	0.03	0.02	0	0.125	0.00219213
DEPTOR-AS1	0.14	0	0.03	0	0.08	0.03	0.125	0.00219213
ZRANB2-DT	0.03	0.02	0.03	0.02	0.04	0.02	0.611111	0.00219213
NECTIN3	3.17	3.74	16.51	20.38	22.18	25.35	1.18571	0.00220534
PA2G4P2	0.15	0.12	0.15	0.1	0.22	0.16	0.731313	0.00222638
NALT1	0.07	0.04	0.28	0.09	0.56	0.29	0.470238	0.00222647
MYO1C	9.45	8.49	19.9	18.69	16.76	15.31	0.917031	0.00222923
ENSG00000231344	1.02	0.41	1.07	0.16	0.15	0	0.183831	0.00224191
ENSG00000233170	0.2	0.07	0.28	0.09	0.4	0	0.22381	0.00229176
MON1A	1.15	0.89	1.34	1.03	1.9	1.63	0.800155	0.00229759
SART1	10.93	9.68	12.07	11.02	13.1	12.19	0.909726	0.00230113
PCNP	61.74	67.3	77.27	81.82	87.21	95.75	1.08229	0.00230945
FDFT1	51.34	42.48	73.91	65.86	44.44	39.05	0.865741	0.00232678
PI4K2B	12.33	14.36	20.21	22.57	22.22	26.59	1.15936	0.00235823
ENSG00000258983	0.05	0	0.34	0.13	0.47	0	0.127451	0.00238224
ERCC6L2-AS1	0.33	0.34	0.64	0.67	0.99	1.04	1.04256	0.00238389
PPP3CA	5.74	6.36	35.43	38.75	22.14	25.48	1.11753	0.00238408
EIF4EBP2	29.4	32.29	20.86	22.08	17.04	18.39	1.07867	0.00238658
NEXN	0.41	0.52	0.18	0.21	25.11	29.9	1.20857	0.00243918
SNUPN	2.3	2.84	6.04	7.94	7.45	8.87	1.24665	0.00244374
ZNF540	0.22	0.35	0.04	0.08	0.05	0.09	1.79697	0.00251416
C3orf62	2.2	1.57	4.68	3.52	3.1	2.58	0.76601	0.00258611
NLRP1	0.22	0.15	0.55	0.42	1.57	1.27	0.751457	0.00260707
ENSG00000228274	0.47	0.35	0.78	0.59	0.21	0.13	0.706713	0.00262379
ENSG00000285926	0.14	0	0.46	0.18	0.11	0	0.130435	0.00263043
BCL2L1	58.84	48.74	42.16	37.94	36.62	31.28	0.86081	0.00265056
ASIC3	0.13	0.05	0.9	0.42	0.39	0.25	0.497436	0.00265867
DHRS11	6.08	4.87	2.5	2.21	1.54	1.29	0.840883	0.00269263
TVP23C-CDRT4	0.7	0.56	0.77	0.53	0.44	0.29	0.715801	0.0027015
ENSG00000275888	0.5	0.3	0.98	0.37	0.51	0.3	0.521929	0.00270742
TYMP	1.69	1.44	3.05	2.55	0.21	0.16	0.81668	0.00273036
PEA15	16.01	13.11	33.36	27.85	105.57	94.38	0.849233	0.00273587
DPY19L3	2.73	3.3	2.49	3.18	4.45	5.18	1.21665	0.00274576
LRRC8E	0.2	0.13	0.59	0.4	0.39	0.31	0.707613	0.00274654
HMGB3	19.09	20.35	51.44	56.12	16.64	18.53	1.09019	0.00278723
PTBP1	44.98	40.22	44.92	41.87	40.51	37.69	0.918888	0.00279452
RPL39P16	2.04	0.62	4.05	1.5	3.48	2.07	0.42304	0.00279998
TRAPPC12-AS1	0.54	0.26	1.09	0.76	0.47	0.28	0.591491	0.00280141
BAIAP2L1	11.7	9.85	24.94	22.54	4.41	3.7	0.861551	0.00280316
RHOT2	5.79	5.18	2.38	2.12	7.81	6.52	0.87341	0.00280745
LMNB1	44.03	49.14	59.99	64.13	27.14	30.2	1.09927	0.00281205
TBC1D25	2.26	1.93	1.98	1.55	3.6	3.11	0.833566	0.00285856
ENSG00000269161	0.58	0.21	1.08	0.37	0.12	0	0.234887	0.00287804
COG8	2.64	2.43	3.69	3.51	3.63	3.33	0.929676	0.00287972
FOXD4L4	0.04	0	0.35	0.14	0.04	0	0.133333	0.00289001
GNPDA2	2.4	2.49	6.08	6.29	9.73	10.27	1.04251	0.00290397
ETV6	1.52	1.21	3.8	3.27	5.41	4.73	0.843629	0.00291737
ENSG00000271789	1.35	0.82	0.94	0.37	0.23	0.14	0.536573	0.00291758
RCCD1-AS1	0.17	0.1	0.4	0.22	0.23	0.17	0.625789	0.00292082
ATP5PBP1	0.23	0	0.33	0.1	0.28	0.11	0.231962	0.00295264
FAM76B	4.51	5.23	7.35	8.03	4.69	5.38	1.13309	0.00295987
CLN8-AS1	0.88	0.99	2.33	2.63	1.17	1.4	1.15011	0.00296761
SSC4D	4.27	2.14	0.42	0.29	0.3	0.14	0.552771	0.00301091
C9orf78	9.04	10.26	12.5	13.6	19	21.92	1.12555	0.00301477
EPGN	0.01	0	0.47	0.19	0.03	0	0.134752	0.00302395
EFHD2	14.61	12.42	19.56	17.85	31.1	27.61	0.883487	0.0030342
WFIKKN1	0.23	0.13	0.04	0.01	0.07	0.03	0.414596	0.0030355
LSS	9.4	8.87	7.1	6.4	18.58	16.97	0.919458	0.00304027
OSER1	30.65	28.51	19.56	18.02	23.74	22.67	0.935459	0.00304355
LCMT1-AS1	0.18	0.13	0.77	0.49	1.76	1.39	0.71612	0.00306966
RELA	9.82	7.77	9.25	8.1	8.35	7.11	0.839472	0.00307086
LINC02018	0.14	0.1	0.09	0.05	0.1	0.05	0.589947	0.00308468
ITPKC	3.93	3.43	3.32	2.59	3.12	2.6	0.828742	0.0030975
KATNBL1	3.77	4.15	6.98	7.66	4.6	5.31	1.11752	0.00310817
NR3C2	0.41	0.32	0.5	0.39	1.46	0.96	0.739341	0.00311003
ENSG00000272572	0.24	0.09	0.72	0.46	0.46	0.19	0.475644	0.00312044
XPNPEP1	6.83	6.03	14.13	12.93	12.05	11.22	0.909688	0.00312199
TLE1P1	0.08	0	0.11	0	0.27	0.11	0.135802	0.00312618
PDCL	9.67	10.7	12.55	14.85	11.28	12.81	1.14181	0.00317108
INO80-AS1	0.06	0	0.17	0	0.22	0.09	0.136364	0.00318185
ENSG00000289285	0.26	0.34	1.02	1.55	0.44	0.67	1.45001	0.0032001
LEMD2	7.32	6.54	5.55	4.81	6.34	5.86	0.8948	0.00320867
CPOX	25.05	28.03	150.53	168.91	13.42	15.95	1.1432	0.00321966
ENSG00000287917	0.11	0.19	0.26	0.49	0.24	0.36	1.70396	0.00323366
TRAPPC1	30.7	24.55	28.3	23.75	46.6	41.32	0.841864	0.00327062
AMFR	13.39	14.34	14.63	15.67	13.02	14.47	1.08447	0.00328251
LRRC45	6.93	6.09	6.91	6.43	1.76	1.6	0.906138	0.0033357
OTUD5	15.41	13.43	12.23	11.17	13.15	11.12	0.876822	0.00335048
ENSG00000260495	0.23	0.18	0.25	0.21	0.08	0.07	0.832536	0.00340464
PPM1F	2.5	2.32	2.58	2.39	6.35	6.08	0.937279	0.00343616
GGT5	0.12	0.05	0.01	0	0.02	0	0.138889	0.00344178
ENSG00000279077	0.02	0	0.12	0.05	0.05	0	0.138889	0.00344178
KPNA3	21.74	23.46	29.11	31.31	37.06	41.58	1.09222	0.00347071
ACTA2	20.8	15.77	1.77	1.53	18.23	14.76	0.810745	0.00350315
ENSG00000235609	2.85	3.51	0.41	0.58	0.38	0.52	1.33821	0.00353792
BAP1	13.96	13.34	11.21	10.56	15.37	14.17	0.939843	0.00354087
IL4R	3.25	2.99	6.82	5.85	7.94	6.9	0.882263	0.003547
RRP1	8.82	8.16	8.42	7.49	5.02	4.69	0.916327	0.0035833
HSF1	7.91	7.18	9.84	8.89	9.56	8.13	0.887195	0.00360829
ENSG00000234424	0.2	0.03	0.04	0	0.83	0.37	0.198594	0.00361147
PPP2R5A	13.82	13.14	22.43	21.77	8.24	7.81	0.956396	0.00364187
SMPD2	1.34	0.9	2.6	1.93	1.97	1.61	0.743736	0.00366412
SNORC	28.97	22.93	1.73	1.11	0.52	0.39	0.727709	0.00366727
TMEM41B	17.02	19.63	25.49	27.66	14.93	16.98	1.12526	0.00369218
TOMM20	126.49	143.01	99.99	107.3	73.28	80.54	1.10093	0.00371773
RAB11FIP5	3.1	2.88	4.57	4.16	8.84	7.74	0.904961	0.00372527
BAG4	13	13.52	15.3	15.82	8.62	8.81	1.03201	0.00373149
RRAGC	4.82	4.33	3.45	3.01	9.79	9.1	0.900108	0.00375219
AMOTL2	3.72	3.1	5.78	4.53	16.48	14.5	0.832308	0.00378301
ADD3	21.62	26.79	22.41	25.54	11.55	13.44	1.18081	0.00380436
RANBP6	5.88	7.35	16.09	18.66	22.44	25.89	1.18782	0.00380687
SPRING1	4.49	4.2	9.09	8.03	10.42	9.31	0.904091	0.00383279
C1orf116	0.7	0.3	4.99	2.91	0.04	0.01	0.420579	0.00383699
KIF17	0.19	0.06	0.29	0.18	0.46	0.17	0.435348	0.00386041
C7orf31	2.18	1.61	0.87	0.73	0.65	0.46	0.761768	0.00386919
TCEA1	41.31	45.16	59.89	67.16	49.29	57.46	1.12678	0.00387432
ENSG00000287067	0.01	0	0.02	0	0.14	0.06	0.142857	0.00388254
ENSG00000288792	0.35	0.15	0.39	0	0.08	0	0.142857	0.00388254
ENSG00000224950	0.23	0.04	0.83	0.4	0.35	0.17	0.380518	0.00389102
CASP10	5.35	6.13	0.77	0.84	0.77	0.84	1.1092	0.00395682
BST2	62.08	50.33	0.96	0.63	1.02	0.75	0.734091	0.0039731
LCA5	0.78	1.03	0.95	1.12	0.89	1.1	1.24514	0.00397635
KRR1	6.02	6.82	19.86	21.42	14.77	16.87	1.11787	0.00402797
TMEM220	0.94	0.78	0.39	0.27	0.26	0.2	0.763775	0.00403258
ENSG00000286367	0.09	0.05	0.71	0.36	0.28	0.07	0.437533	0.00404601
PATL2	0.13	0.05	0.09	0.06	0.08	0.04	0.517094	0.00413258
ZBTB9	4.21	4.08	7.08	6.76	6.95	6.77	0.966008	0.00418942
HCG9	0.32	0.07	0.35	0.16	0.08	0	0.225298	0.00420996
PES1	18.43	17.61	27.45	26.35	30.57	28.49	0.949131	0.00423195
TMBIM6	99.67	100.65	139.14	141.67	134.66	136.86	1.01478	0.00429244
PA2G4P4	3.12	2.34	4.66	3.99	3.56	2.63	0.781662	0.0043004
ENSG00000260103	0.08	0.04	0.2	0.14	0.09	0.04	0.548148	0.00433241
ELAC1	0.52	0.71	2.22	3.23	1.35	1.68	1.35493	0.00434231
ZWILCH	7.82	9.6	15.84	17.82	31.63	36.91	1.17318	0.00435698
ARPC3P1	0.42	0.89	0.46	0.75	0.5	1.07	1.96316	0.00443439
CFL1P1	0.07	0.02	0.21	0.13	0.12	0.05	0.440476	0.00447635
ENSG00000257740	1.32	0.87	3.83	1.84	1.46	1.02	0.612713	0.00447951
ENSG00000275557	1.29	0.75	0.83	0.64	2.14	1.28	0.650204	0.00448112
CYGB	19.94	14.21	0.05	0.04	1.37	1.15	0.784018	0.00449069
ENSG00000188365	0.71	0.19	0.33	0.15	0.21	0	0.240717	0.00451716
SCAMP2	10.45	7.99	7.93	6.91	6.08	5.04	0.821638	0.00454689
ENSG00000258317	0.03	0.07	0.05	0.09	0.04	0.1	2.21111	0.00457337
RNF44	8.89	8.52	4.79	4.5	3.98	3.67	0.939983	0.004592
VAPB	9.76	10.19	9.44	9.91	8.68	8.91	1.04011	0.00460686
TMEM191C	0.22	0.12	0.07	0.01	0.1	0.03	0.329437	0.00461063
ZFPM1-AS1	0.36	0.06	0.51	0.24	0.07	0	0.212418	0.00463115
PHTF1	2.33	2.64	2.94	3.46	9.9	10.84	1.13496	0.00467558
SNX8	5.94	5.13	3.16	2.79	4.44	4.12	0.891492	0.00469273
NFYC	12.94	10.85	7.53	6.86	6.18	5.18	0.862565	0.0047651
AGFG2	20.92	18.57	1	0.8	1.06	0.84	0.826707	0.00476941
ZNF594-DT	0.16	0.06	0.39	0.23	0.14	0.09	0.535867	0.00477742
GPALPP1	2.37	3.01	3.91	4.48	2.84	3.4	1.20434	0.00477773
NAA60	5.18	4.47	2.92	2.2	3.43	2.85	0.815754	0.0047791
FARSA	22.96	18.42	25.53	22.86	51.05	43.15	0.847644	0.00480257
PRKD2	2.05	1.75	5.93	5.47	2.3	2.04	0.887681	0.00481275
RPS6KA1	8.08	7.45	7.05	6.01	3.47	3.01	0.880649	0.00484364
OCIAD1-AS1	1.85	1.08	5.38	3.04	0.8	0.24	0.482947	0.00485672
BLOC1S5	12.31	13.6	7.14	8.54	5.36	6.35	1.16186	0.00487896
RHBDD3	1.84	2.16	3.06	3.89	1.99	2.65	1.25894	0.00488038
FEZ2	6.07	6.43	3.98	4.33	7.73	8.6	1.0866	0.00489892
PAIP2	32.21	33.87	44.8	48.66	35.82	37.72	1.06358	0.00490516
CYP2U1	0.17	0.18	1.94	2.01	0.29	0.31	1.05462	0.0049326
ENSG00000284969	0.14	0.25	0.39	0.66	21.28	30.05	1.63005	0.00495054
CHERP	6.08	5.74	7.12	6.36	5.66	5.13	0.914566	0.00496544
LINC01337	0.4	0.11	0.56	0.26	0.36	0	0.246429	0.00502184
H2BC5	1.03	0.94	11.58	10.88	26.16	23.16	0.912498	0.00502639
MUC13	0.86	0.53	0.28	0.1	0.33	0.2	0.526494	0.00502909
SLC25A42	4.06	3.62	1.46	1.23	0.34	0.27	0.842736	0.00503452
SENP8	0.29	0.35	1.04	1.41	0.49	0.6	1.26239	0.00503584
PDGFA	2.45	2.2	4.56	3.8	2.11	1.9	0.877255	0.00503715
NSDHL	17.77	14	20.7	16.99	27.53	24.49	0.832731	0.0050529
C11orf24	8.97	6.85	5.79	4.8	8.31	7.26	0.822106	0.0050906
ASMTL-AS1	2.03	1.35	0.42	0.22	0.52	0.19	0.518073	0.00509531
ENSG00000279803	0.02	0.04	0.14	0.23	0.07	0.11	1.7381	0.00509754
IDH1	156.24	160.36	44.22	45.99	43.16	44.13	1.02962	0.00510183
TMEM81	2	1.68	4.84	3.97	1.32	0.95	0.793315	0.00516053
CD164	55.96	63.61	48.88	54.28	78.88	94.75	1.14946	0.00517315
SNRPFP1	2.12	0.57	0.98	0.46	0.21	0	0.246085	0.00517576
AHI1	0.34	0.38	1.93	2.14	0.81	0.86	1.09606	0.00520723
SLC7A11	3.13	4.31	25.97	31.17	10.7	14.58	1.31328	0.00523324
FLVCR1-DT	1.62	1.19	1.55	1.31	0.91	0.76	0.804965	0.00525017
PDLIM1	152.55	117.52	25.68	22.55	11.09	8.64	0.809189	0.00525198
PDE4D	5.26	6.82	0.19	0.24	0.39	0.45	1.23786	0.00526325
ARL17A	0.81	0.84	1.2	1.26	0.38	0.39	1.03778	0.00526506
ENSG00000233351	0.11	0	0.63	0.29	0.95	0	0.153439	0.00526827
VMA21	16.7	18.03	23.58	24.75	28.8	31.57	1.07515	0.00527887
ENSG00000279421	0.36	0	1.02	0.47	0.44	0	0.153595	0.0052911
PGAM1	155.51	149.97	141.73	138.67	175.96	172.23	0.973862	0.00529808
IMPACT	2.14	2.39	13.21	14.02	9.49	10.31	1.08818	0.00534547
HSD17B7	7.25	5.72	7.17	6.32	8.64	7.46	0.844614	0.00536535
MIR3176	1.48	1.06	2.75	1.92	4.14	2.12	0.642158	0.00538343
ENSG00000276846	0.41	0.19	0.08	0	0.07	0	0.154472	0.00542111
HNRNPH1P1	0.94	0.6	0.16	0.1	0.13	0.05	0.549304	0.00544377
RNU7-40P	0.7	0	1.94	0.9	0.83	0	0.154639	0.00544623
AMY2B	0.05	0.04	0.28	0.18	0.26	0.16	0.686081	0.0054753
ING3	2.4	2.52	4.29	4.65	5.57	5.85	1.0614	0.00549872
CCDC96	0.19	0.24	0.17	0.24	0.37	0.56	1.39615	0.00550784
FRAT1	1.92	2.18	0.47	0.54	0.91	0.98	1.12043	0.00550836
TBX19	0.27	0.19	1.07	0.81	0.27	0.15	0.67209	0.00553874
ENSG00000249664	0.05	0	0.45	0.21	0.06	0	0.155556	0.00558516
ENSG00000251205	0.15	0.07	0.02	0	0.04	0	0.155556	0.00558516
MRPS18A	19.92	17.67	17.4	16.06	18.37	15.63	0.88696	0.00558836
NUDT7	3.5	2.85	2.34	1.86	0.52	0.35	0.760745	0.0056389
PDLIM3	0.47	0.44	1.58	1.49	1.09	0.98	0.926097	0.00564172
TBC1D22A	5.66	4.58	3.14	2.83	4.38	3.6	0.844126	0.00565234
OXCT2P1	0.06	0	0.32	0.15	0.14	0	0.15625	0.00569221
WASH2P	1.56	1.37	1.54	1.22	0.71	0.54	0.810325	0.00570549
ATRIP	1.39	1.31	3.71	3.6	3.95	3.78	0.956586	0.00573787
SLC25A44	3.47	2.55	3.59	3.07	5.64	4.06	0.769961	0.00579677
ENSG00000289303	0.31	0.11	0.29	0.13	0.25	0	0.267705	0.00583417
FBXO10	0.81	0.66	1.12	0.94	0.32	0.29	0.85345	0.00583658
PISD	7.26	5.84	5.94	5.22	6	4.56	0.814399	0.00586204
TRMT10A	4.02	4.6	4.22	5.02	3	3.29	1.14351	0.00588491
DHCR24	118.33	113.02	68.8	62.69	71.78	66.67	0.931709	0.00588643
ANKMY2	9.27	10.08	14.49	15.76	11.02	12.65	1.10765	0.00589909
ZNF597	1.15	1.04	2.27	1.96	1.56	1.27	0.860629	0.00591705
HSD17B4	11.92	13.02	4.2	4.5	5.27	5.98	1.09948	0.00591853
COG4	10.05	10.5	9.82	10.09	6.58	6.94	1.04233	0.00599265
VPS25	43.16	36.04	14.64	12.98	26.88	24.54	0.878197	0.00599306
TIGD6	0.45	0.6	1.07	1.35	1.25	1.46	1.25434	0.00603293
RND1	0.53	0.41	0.74	0.58	0.08	0.05	0.727456	0.00604035
RAB8B	4.44	5.43	8.66	10.25	17.01	18.91	1.17276	0.00607418
ENSG00000268199	0.3	0	0.21	0.1	0.98	0	0.15873	0.00608717
LTBR	5.7	4.77	11.92	10.91	11.15	9.87	0.879104	0.00611931
TXNDC5	1.45	1.98	0.95	1.48	1.86	2.42	1.40816	0.00612434
ZNRF3-IT1	0.46	0.07	0.18	0.09	0.08	0	0.217391	0.00613354
PAICS	58.96	65.17	68.93	74.46	45.18	47.58	1.07956	0.00617924
KCNS1	0.02	0	0.05	0.01	0.06	0.03	0.233333	0.00618454
LINC01359	0.02	0.01	0.05	0.01	0.06	0	0.233333	0.00618454
USP13	3.24	3.41	3.63	3.98	3.22	3.42	1.07033	0.00619637
DUSP4	0.11	0.12	29.41	30.76	13.55	14.68	1.0734	0.00619855
MED28P7	0.08	0	0.23	0.11	0.1	0	0.15942	0.00620065
PITPNC1	1.07	1.02	8.13	7.47	1.85	1.76	0.941147	0.00623253
LYPLA1P3	0.32	0.07	0.98	0.58	1.38	0.64	0.424785	0.00627374
PPP1R3F	0.05	0.13	0.08	0.18	0.05	0.09	2.21667	0.00627728
SETD9	2.84	3.3	2.22	2.69	3.77	4.17	1.15993	0.00632819
TAPT1-AS1	0.61	0.95	0.38	0.79	0.04	0.07	1.79544	0.00641026
SH3BGRL2	20.85	22.09	5.07	5.49	9.48	9.88	1.0615	0.00641832
TNNC1	4.17	2.67	2.28	1.81	0.14	0.11	0.739954	0.00646035
CYP2R1	1.62	1.71	4.38	4.83	2.13	2.27	1.07467	0.00647768
CCDC137	17.82	15.02	31.35	26.92	22.89	21.1	0.874455	0.00648307
ENSG00000288736	0.04	0.1	0.05	0.1	0.09	0.27	2.5	0.00653338
MAP3K13	2.62	3.03	2.54	2.93	2.63	2.84	1.12996	0.0065891
ENSG00000201592	3.34	1.19	1.55	0.72	0.67	0	0.273601	0.0066217
ENSG00000272084	0.17	0.06	0.09	0.05	0.03	0.02	0.525054	0.00664531
ZBTB18	1.82	2.12	1.53	1.76	4.65	5.03	1.13229	0.00669146
NPAS1	0.47	0.2	0.48	0.29	0.17	0.12	0.578527	0.0067738
DGKE	1.05	1.19	1.18	1.27	2.95	3.41	1.12185	0.00678851
PDIA6	142.18	158.05	43.35	45.77	90.83	100.46	1.09116	0.00679749
TRIP10	9.23	7.09	24.77	21.96	10.04	8.03	0.818168	0.00680365
ZNF324B	0.12	0.14	1.04	1.37	1.25	1.51	1.23066	0.00682511
EXD3	0.63	0.4	0.56	0.41	0.22	0.18	0.728415	0.00683632
SNORA65	1.37	0.73	2.38	1.77	2.05	0.98	0.584864	0.00685463
FHIP2B	1.24	1	2.31	2.07	1.57	1.24	0.830788	0.00685667
CPEB2	0.93	1.23	1.23	1.65	7.41	8.67	1.27803	0.00687078
ZNF101	2.41	2.81	3.63	4.06	1.49	1.84	1.17311	0.00688039
ENSG00000267249	2.29	1.65	2.93	2.39	1.26	0.79	0.721069	0.00688591
NDC80	12.46	12.87	30.35	30.85	19.29	19.9	1.027	0.00689812
ITPRIP	0.64	0.61	3.55	3.25	15.64	14.84	0.939156	0.00691073
GPI	21.18	20.07	30.16	29.39	17.02	16.31	0.960115	0.0069577
GINS3	4.68	4.03	5.87	5.46	4.2	3.63	0.885183	0.00697222
NPIPB6	0.06	0.02	0.6	0.29	0.32	0	0.272222	0.00700547
SCAMP1	6.25	7.25	13.88	14.99	18.66	20.79	1.11804	0.00702459
ANGEL2	2.52	2.91	6.48	6.98	5.32	5.91	1.11427	0.00704717
ENSG00000280164	0.17	0.05	0.12	0.06	0.05	0	0.264706	0.00714026
HIVEP2-DT	0.01	0	0.04	0.02	0.34	0.1	0.264706	0.00714026
DNAJC8P1	5.26	3.07	2.66	1.85	2.58	2.05	0.691238	0.00714104
PAK1IP1	28.63	34.44	25.38	27.89	59.32	68.49	1.15214	0.00717286
GPS2	3.69	3.41	1.91	1.84	2.31	2.16	0.940845	0.00717485
IL15RA	0.07	0.04	1.89	1.49	1.74	1.03	0.650581	0.00721329
NKG7	0.82	0.41	0.2	0.06	0.06	0	0.266667	0.00724559
ENSG00000256632	0.16	0.08	0.33	0.1	0.09	0	0.267677	0.00730229
ENSG00000271943	0.13	0.22	0.03	0.06	0.1	0.24	2.03077	0.00732682
SBNO1-AS1	1.09	0.89	0.44	0.31	0.5	0.31	0.713686	0.0073295
FLAD1	4.33	3.34	8.31	7.25	4.56	3.35	0.792818	0.00733956
ENSG00000287100	0.18	0.28	0.1	0.18	0.05	0.07	1.58519	0.00735082
RAB28P5	0.27	0.07	1.05	0.26	0.16	0.1	0.377293	0.00735461
ENSG00000270083	1	1.31	1.86	2.16	0.4	0.48	1.22376	0.00736681
MFSD8	3.27	3.58	3.7	4.19	1.99	2.12	1.09752	0.00737608
RASA1	5.71	6.57	11.68	14.09	37.6	41.4	1.15267	0.00738041
ENSG00000271732	1.44	0.56	0.37	0.17	0.16	0	0.282783	0.00738161
ENSG00000272588	0.31	0.13	2.93	1.28	0.07	0	0.285405	0.0074669
CFAP53	0.15	0.18	2.07	2.65	0.58	0.66	1.20604	0.0074713
BBIP1	1.92	2.22	2.94	3.19	2.71	3.19	1.13947	0.00747382
ENSG00000258439	0.16	0.26	0.23	0.53	0.29	0.59	1.98794	0.00747674
FLJ12825	0.01	0	0.16	0.08	0.02	0	0.166667	0.00749043
PKD1L3	0.02	0	0.02	0	0.02	0.01	0.166667	0.00749043
ENSG00000287109	0.01	0	0.12	0.06	0.03	0	0.166667	0.00749043
ENSG00000287868	0.09	0	0.08	0.04	0.04	0	0.166667	0.00749043
ENSG00000288063	0.06	0.03	0.04	0	0.03	0	0.166667	0.00749043
RAB7B	0.01	0.03	0.02	0.06	0.01	0.02	2.66667	0.00749043
ENSG00000284738	0.09	0.16	0.21	0.51	0.07	0.13	2.02116	0.00758884
LINC02709	0.29	0.24	0.75	0.59	5.02	4.51	0.837553	0.00761323
NBEAL1	0.83	1.17	2.01	2.51	1.68	2.05	1.29288	0.00766478
VAMP7	12.05	13.73	31.08	33.14	32.43	36.3	1.10834	0.0076724
ENSG00000255176	0.03	0	0.4	0.21	0.27	0.05	0.236728	0.00767867
SNORD101	3.05	5.87	9.33	14.17	10.21	15.66	1.65905	0.00770017
TRAF1	0.28	0.24	0.6	0.42	5.51	4.21	0.773736	0.00770759
LAMP1	37.66	32.55	34.13	31.57	71.14	65.49	0.903295	0.00775614
RHOQP2	0.08	0.16	0.11	0.3	0.28	0.55	2.23052	0.00776128
ARHGEF18	4.34	3.74	4.98	3.82	5.82	5.08	0.833891	0.00776693
FGD5-AS1	14.6	15.81	25.42	27.53	34.79	36.22	1.069	0.00777572
TNNC2	2.05	1.07	0.29	0.07	0.06	0	0.254444	0.00779734
GCFC2	10.33	11.26	4.43	5.06	6.64	7.13	1.10201	0.00780193
ALDH6A1	4.49	5.26	3.04	3.37	0.45	0.49	1.12298	0.00783691
LMBRD2	1	1.12	0.96	1.2	2.8	3.32	1.18524	0.00783955
ENSG00000288741	0.19	0.16	0.77	0.59	0.46	0.31	0.760751	0.00793074
FAM200A	4.85	4.36	6.16	5.84	5.9	5.52	0.927538	0.00793372
IFITM1	3.53	1.69	0.93	0.69	2.97	1.41	0.565145	0.00793493
KRTAP2-3	0.1	0.05	5.95	2.43	0.61	0.44	0.543238	0.00794209
ENSG00000272008	0.03	0.05	0.02	0.03	0.03	0.06	1.72222	0.0079662
LINC01127	0.03	0.01	0.02	0.01	0.01	0	0.277778	0.0079662
ENSG00000286215	0.01	0	0.02	0.01	0.03	0.01	0.277778	0.0079662
H2AC15	0.18	0	0.75	0.35	1.29	0.51	0.287339	0.00798488
GPS1	11.62	10.18	9.66	9.05	8.64	7.95	0.911023	0.00799521
FPGS	4.79	4.17	4.4	3.58	6.03	5.48	0.86433	0.00799988
KRT8	167.37	133.11	221.38	178.27	7.52	6.78	0.834056	0.00806588
VPS28	4.3	3.4	7.82	6.5	4.58	4.13	0.841215	0.00807963
HECTD3	7.68	6.49	3.74	3.46	5.09	4.53	0.886722	0.00811396
ENSG00000280987-MATR3	0.15	0.18	0.53	0.6	0.3	0.33	1.14403	0.00812758
SH3GLB1	13.46	13.23	13.77	13.32	23.33	22.86	0.976696	0.00812814
ST3GAL2	1.89	2.03	1.4	1.59	2.02	2.18	1.09633	0.00817022
TLCD4	8.82	9.8	8.19	9.33	3.22	3.43	1.10517	0.00817191
ENSG00000226268	0.88	0.45	0.06	0	0.11	0	0.170455	0.0082395
UBE2L3	35.42	32.33	39.85	35.63	41.11	34.15	0.879187	0.00825259
CDC37	40.93	35.58	65.39	61.25	86.21	75.1	0.892368	0.00830497
TICAM1	1.99	1.45	5.31	4.05	6.31	5.51	0.788191	0.00831524
RNA5SP203	1.31	0.7	2.28	0.42	0.78	0	0.239521	0.00832326
SLC25A5-AS1	0.44	0.29	0.35	0.18	0.47	0.36	0.646445	0.00835068
TFAP2E-AS1	0.08	0.04	0.46	0.16	0.05	0	0.282609	0.0083512
MTFR1	10.79	11.22	15.66	16.07	9.45	9.97	1.04035	0.00837607
RPRD1A	10.79	12.1	23.58	24.96	16.64	18.62	1.09964	0.00837619
ANKRA2	9.76	10.75	7.61	8.36	10.07	10.56	1.08288	0.00841273
CILK1	11.5	15.1	7.84	9.27	12.51	14.63	1.22164	0.00844131
TMED7	38.53	43.07	44.2	48.02	82.98	97.58	1.12673	0.00844335
RNY4P10	2.78	1.49	2.58	0	3.33	0.66	0.244723	0.0084781
SLC16A4-AS1	6.4	8.17	4.35	4.92	0.65	0.82	1.22305	0.00848071
ARHGEF1	5.06	4.5	6.63	6.29	7.07	6.41	0.914898	0.00848521
BPIFB9P	0.28	0.15	0.31	0.04	0.03	0	0.221582	0.00850913
PYM1	12.93	11.26	10.4	8.96	4.6	4.3	0.889055	0.00852755
ENDOG	4.35	4.03	2.54	2.16	0.65	0.55	0.874328	0.00853456
RPS15AP1	0.46	0.85	0.63	1.03	0.14	0.32	1.92282	0.0085413
CEP20	42.9	48.48	58.45	61.96	17.21	19.06	1.09921	0.00859756
GOPC	18.76	22.15	20.15	21.83	20.26	23.27	1.13755	0.00862234
ENSG00000269374	0.35	0.45	1.26	1.89	0.92	1.49	1.46843	0.00866992
LRRC8C-DT	0.04	0.06	0.11	0.15	0.17	0.21	1.36631	0.00869233
CDC26	18.61	19.38	22.48	22.91	29.02	29.96	1.03097	0.00869861
PA2G4P5	0.3	0.16	0.26	0.2	0.23	0.16	0.666072	0.00869922
ARRDC1-AS1	2.33	2.49	1.2	1.36	3.67	3.97	1.09458	0.00870222
CKMT2-AS1	0.84	0.98	1.57	1.89	1.16	1.54	1.23269	0.00875304
VPS26A	27.19	30.54	27.63	29.21	44.33	49.28	1.09735	0.00876314
ENSG00000268678	0.17	0.09	0.18	0.05	0.1	0	0.269063	0.0087704
DRP2	0.07	0.05	0.27	0.21	2.66	2.31	0.786828	0.00886393
RHOC	10.11	8.27	21.55	17.55	41.15	37.52	0.848058	0.00886687
IRF5	0.32	0.17	1.91	1.5	0.13	0.08	0.643992	0.00888003
ENSG00000267244	0.2	0.16	0.91	0.63	0.33	0.28	0.780264	0.00889762
DLGAP4	5.67	4.7	3.62	3.3	5.68	4.59	0.849542	0.00890361
CLK2	8.34	6.92	11.99	10.97	4.92	4.39	0.878981	0.00896842
ENSG00000249685	0.78	0.42	0.82	0.63	1.4	0.7	0.602251	0.0089796
TNFRSF1A	9.65	8.57	14.45	12.98	18.8	17.83	0.911586	0.00902008
ABI2	2.41	2.74	4.05	4.34	3.08	3.33	1.09657	0.00903083
MAD2L1	17.47	19.54	37.2	40.81	18.37	21.89	1.13572	0.00903233
MED19	7.43	5.73	10.38	9.24	13.8	11.67	0.835674	0.00907174
NEIL3	2.63	3.32	11.84	14.95	8.15	9.17	1.21673	0.0090813
SERBP1P5	5.16	6.37	6.92	7.83	8.48	9.57	1.16485	0.00909016
ACSS2	8.28	6.71	16.43	14.96	4.32	3.75	0.862991	0.00916287
ENSG00000272368	0.28	0.17	0.5	0.41	0.62	0.4	0.690768	0.00918436
FBXO15	0.01	0	0.21	0.06	0.15	0.08	0.273016	0.0091859
SEMA4B	0.95	0.73	4.1	3.53	2.6	2.29	0.836722	0.00920156
DHRS4L1	0.04	0.02	0.08	0.03	0.02	0	0.291667	0.00920589
ALG6	2.01	2.24	4.76	5.96	2.79	3.36	1.19028	0.0092064
isg15	0.04	0.02	0.44	0.34	0.76	0.46	0.625997	0.0092409
PER2	2.74	2.97	1.89	2.24	0.67	0.77	1.13946	0.00926638
CBX5	1.84	2.1	25.24	27.03	9.36	10.81	1.12238	0.00929616
IDS	0.11	0.09	1.03	0.93	3.08	2.76	0.872399	0.0093454
ENSG00000288766	0.55	0.29	0.23	0	0.33	0	0.175758	0.00938015
RNF103-CHMP3	0.09	0.06	0.29	0.08	1.06	0.34	0.421094	0.00938677
LZTS2	9.01	7.83	8.45	7.95	4.36	3.86	0.898395	0.00947959
PRIM1	11.27	13.04	20.09	22.38	18	19.3	1.11442	0.00950279
SLC35A3	2.23	2.51	2.94	3.21	2.25	2.68	1.13617	0.00950297
FCHSD1	1.69	1.57	3.07	2.6	1.94	1.73	0.889217	0.00953035
MMP9	0.06	0.02	0.11	0.07	0.73	0.46	0.533278	0.00953424
DNAJC3	15.11	18.54	19.14	21.99	16.13	21.31	1.23235	0.00954443
ENSG00000274367	0.64	0.34	0.3	0	0.13	0	0.177083	0.00968272
KAT2A	18.67	17.23	10.24	9.29	12.47	10.56	0.89231	0.00969596
RHBDF2	1.5	1.33	3.24	2.83	2.98	2.81	0.901025	0.00969768
VPS11	4.18	3.25	4.86	4.08	6.29	5.65	0.838423	0.00976902
BACE1	0.91	1.09	1.41	1.56	4.57	5.66	1.1809	0.0098041
POGLUT3	8.78	9.72	11.63	13.67	32.99	40.79	1.17297	0.00981517
SMARCE1P6	0.15	0.08	0.05	0	0.13	0	0.177778	0.00984407
ENSG00000250081	2.44	3.39	4.92	6.3	0.44	0.7	1.42025	0.00987006
ENSG00000288988	0.14	0.02	0.31	0.16	0.22	0.12	0.40148	0.00989132
RPGR	2.23	2.42	2.11	2.29	2.18	2.52	1.10882	0.0099021
BAG6	40.23	36.06	21.03	20.06	17.78	16.2	0.920453	0.00994128
CNNM3-DT	1.29	2.75	0.3	0.97	0.13	0.46	2.96786	0.00998396
ENSG00000277991	0.09	0.06	0.04	0.01	0.05	0.02	0.438889	0.00999166
HAUS2	7.14	8.01	15.35	16.18	11.54	12.68	1.09157	0.0100122
GLCE	3.17	3.65	8.48	9.87	11.11	11.93	1.12971	0.0100141
PXDC1	19.33	18.33	4.44	4.04	10.67	10.17	0.937105	0.0100249
RUVBL1	8.68	7.76	18.38	17.49	22.88	20.54	0.914438	0.0100317
SLC26A6	7.94	7.12	4.34	3.85	2.58	2.07	0.862049	0.0100328
ENSG00000272892	0.25	0.16	0.41	0.09	0.22	0.05	0.362262	0.0100933
RNA5SP122	0.82	0.44	2.29	0	0.49	0	0.178862	0.0100999
ARHGAP11A-SCG5	0.06	0.04	0.21	0.12	0.21	0.17	0.68254	0.0101197
LINC01138	0.52	0.45	0.97	0.74	1.37	1.2	0.834728	0.0101477
COQ10A	5.67	5.29	3.2	3.06	3.45	3.12	0.931193	0.0101509
NAGS	0.19	0.24	2	2.49	0.93	1.04	1.20881	0.0101654
ENSG00000266579	0.26	0.14	0.54	0.17	0.62	0	0.284425	0.0101705
GPN1	14.84	15.3	12.56	12.8	17.2	17.93	1.03085	0.0101866
BTBD10P2	0.13	0.07	0.27	0	0.08	0	0.179487	0.0102497
MT-RNR2	13596	10669.5	4599.9	3944.37	3724.72	2565.79	0.777033	0.0102933
MT-ND4L	3969.14	4167.37	2753.53	3025.37	1527.47	1700.39	1.08729	0.010327
RAE1	12.18	11.41	12.97	11.99	9.95	9.62	0.942686	0.0103956
ENSG00000242282	0.12	0.28	0.04	0.15	0.03	0.12	3.36111	0.010418
STAT6	8.1	7.38	8.44	7.74	21.35	17.97	0.889953	0.01043
ENSG00000243304	0.06	0	0.16	0.07	0.67	0.32	0.305037	0.0104692
SAMD1	13.3	10.04	18.06	14.17	10.88	9.71	0.810652	0.0105746
RSL1D1-DT	0.63	0.4	0.52	0.4	0.37	0.18	0.630213	0.0105883
FBXW10B	0.07	0.03	0.28	0.21	0.11	0.06	0.574675	0.0105933
ENSG00000287892	0.04	0	0.35	0.19	0.04	0	0.180952	0.0106071
TYMSOS	7.72	5.69	0.36	0.3	0.4	0.35	0.815127	0.0106132
ZCCHC10	12	11.24	11.67	11.12	9.65	9.38	0.953853	0.0106874
CARF	0.33	0.41	0.84	0.97	0.61	0.82	1.24715	0.0107095
ANXA5	136.56	119.47	142.9	128.16	210.07	198.64	0.905765	0.0107502
DGKA	0.3	0.21	4.55	3.76	6.2	5.26	0.791587	0.0107569
ENSG00000280183	0.17	0.09	0.58	0.21	0.1	0	0.29716	0.0108343
L3MBTL3	0.65	0.7	9.3	10.82	3.27	3.61	1.11478	0.0108906
SLC31A2	0.34	0.08	0.58	0.37	0.5	0.26	0.464408	0.0109762
TMEM178A	0.41	0.21	0.35	0.14	0.11	0	0.304065	0.0110146
TMEM44-AS1	1.36	1.01	3.02	2.63	2.62	2.23	0.821551	0.0110165
YJU2	7.28	6.28	10.18	8.89	10.34	7.8	0.83009	0.011057
ENSG00000241357	0.53	0.14	1.12	0.69	0.32	0.19	0.491324	0.0110651
ENSG00000259321	2.92	1.85	2.07	1.46	1.07	0.42	0.577133	0.0110743
HBEGF	1.16	0.76	5.97	4.61	20.53	17.29	0.756516	0.0111311
NUPR1	2.51	1.69	0.07	0.06	0.58	0.44	0.763023	0.0111464
IDH1-AS1	1.62	0.69	0.36	0.25	0.31	0.09	0.470231	0.0111481
TTLL12	10.17	9.35	16.78	15.59	14.91	12.81	0.902536	0.0111919
ENSG00000267940	0.56	1.2	1.14	1.7	0.24	0.47	1.86414	0.0111924
RPS15AP12	0.34	0	0.8	0.44	0.55	0	0.183333	0.0112073
ZNF230	0.74	0.65	1.18	0.9	1.28	1.11	0.836093	0.0112459
ECM1	0.24	0.16	1.22	0.94	3.69	3.14	0.762702	0.0112573
ZNF480	3.78	4.03	7.35	7.76	4.58	4.71	1.0501	0.0112597
C3	148.68	121.13	0.07	0.05	4.22	2.47	0.704765	0.0112739
S100A2	0.12	0.18	3.69	4.5	3.82	5.63	1.39778	0.0112746
HSPA5	159.8	180.91	124.25	131.34	169.73	190	1.10286	0.0113737
FAM167B	0.33	0.15	0.79	0.49	0.62	0.47	0.610954	0.0113868
BBS4	2.39	2.56	3.36	3.7	4.44	5.13	1.10924	0.0114213
ENSG00000279345	0.15	0.05	0.21	0.13	0.06	0.04	0.539683	0.011489
ENSG00000279712	0.02	0	0.07	0.03	0.02	0.01	0.309524	0.011489
TIFA	2.33	2.51	10.9	12.57	4.5	4.89	1.10571	0.0114927
OXTR	0.26	0.4	0.74	0.92	0.29	0.45	1.44448	0.0115616
AGRN	11.07	10.09	3.98	3.83	12.75	11.78	0.932569	0.011624
PYROXD1	2.26	2.8	3.73	4.44	3.74	4.12	1.17696	0.011678
ENSG00000278909	0.81	0.45	0.04	0	0.02	0	0.185185	0.0116912
AVIL	0.58	0.63	0.78	0.91	0.22	0.24	1.11459	0.0117334
ENSG00000275236	0.12	0	0.47	0.04	0.07	0.04	0.218845	0.0117953
SSX2IP	3.99	4.31	14.11	16.03	5.17	5.51	1.09401	0.0118283
LRG1	13.45	9.9	0.39	0.19	0.32	0.12	0.532746	0.0118791
HNRNPF	149.52	147.96	133.67	131.78	101.8	99.5	0.984278	0.0119755
HSPA13	15.77	18.78	25.37	27.86	30.51	37.62	1.17402	0.0119882
ENSG00000228496	17.95	13.12	0.1	0.05	1.02	0.37	0.531221	0.0120258
SNRNP70	34.81	31.5	32.05	29.29	21.81	18.08	0.882591	0.0120671
GPRASP1	0.2	0.27	0.16	0.27	0.12	0.22	1.62361	0.0120928
CCZ1B	3.7	3.34	4.76	3.88	7.04	5.41	0.828765	0.012138
ENSG00000275202	0.08	0.17	0.39	0.63	1.5	2.36	1.77124	0.0121571
TNK2-AS1	0.05	0	0.37	0.14	0.13	0.07	0.305613	0.0121603
DEPP1	37.36	32.23	0.94	0.77	0.61	0.43	0.795585	0.0122025
HSPB8	0.43	0.17	1.59	1.08	7.55	5.16	0.586013	0.0122314
TMEM33	10.73	12.42	21.14	22.69	27.21	29.83	1.10904	0.0122522
ACVR2B	2.67	3.26	3.98	4.41	0.93	1.17	1.19569	0.0122759
METTL21A	8.86	9.23	5.26	5.75	2.67	2.93	1.07743	0.0123367
EEF1A1P23	0.1	0.05	0.27	0.12	0.12	0	0.314815	0.0123446
SPN	0.1	0.05	0.01	0	0.09	0.04	0.314815	0.0123446
ENSG00000275807	0.35	0.25	0.72	0.3	0.38	0.12	0.482247	0.0123654
MASP2	4.15	3.5	1.95	1.66	0.31	0.22	0.801444	0.0124274
ACVR1	1.9	1.96	2.38	2.54	5.71	5.94	1.04636	0.012442
NRL	0.6	0.3	0.18	0.05	0.16	0.11	0.488426	0.0124468
C19orf73	0.66	0.06	0.25	0.15	0.43	0.17	0.362086	0.0125149
BAG3	19.59	17.29	27.25	23.73	27.84	26.33	0.899727	0.0125487
ZNF17	1.04	1.2	1.32	1.41	2.51	2.91	1.12713	0.0125759
ADCK1	0.9	0.64	0.99	0.87	1.98	1.46	0.775758	0.0125802
IQCK	0.43	0.48	0.72	0.86	0.11	0.14	1.19448	0.0125829
NRF1	3.58	4.15	5.41	5.94	2.87	3.08	1.11012	0.0125836
PPP1R15A	8.67	6.31	15.66	13.59	28.52	24.09	0.813428	0.0125909
DNAJB1	13.34	11.58	27.8	25.3	15.91	15	0.90698	0.0126409
ENSG00000161132	0.07	0.04	0.3	0.09	0.04	0	0.290476	0.0126509
MCF2	0.02	0.01	0.2	0.09	0.09	0	0.316667	0.012666
CSKMT	1.3	1.08	1.32	1.01	2.21	1.99	0.832124	0.0126711
FAM86C2P	0.56	0.45	1.18	0.86	0.61	0.54	0.805877	0.0126723
GGN	0.07	0.02	0.2	0.09	0.37	0.26	0.479472	0.0127239
CENPQ	18.48	17.31	19.29	18.75	17.92	17.18	0.9558	0.0127266
FAM172A	2.28	2.71	5.59	6.57	9.46	10.21	1.14773	0.0127496
ENSG00000267698	1.44	1.19	1.24	1.15	0.46	0.4	0.874458	0.0127513
CUL7	3.81	3.07	3	2.64	4.89	3.52	0.80187	0.012833
CACNA2D2	0.05	0.02	1.82	1.37	0.02	0.01	0.550916	0.0128631
NUS1	36.52	42.65	24.93	27.12	29.52	32.1	1.11437	0.0128853
CPTP	6.5	4.81	3.3	2.47	5.25	4.67	0.79267	0.0128904
ENSG00000287937	0.05	0	0.12	0.02	0.17	0.1	0.251634	0.0128953
GCC2-AS1	0.11	0.24	0.23	0.79	0.4	0.95	2.66387	0.0129283
ENTPD3-AS1	0.48	0.32	0.23	0.15	0.34	0.29	0.723927	0.0129423
HOTAIRM1	1.01	1.37	3.15	3.69	2.28	3.23	1.31484	0.0129809
MR1	1.19	0.95	2.19	2	0.73	0.63	0.858192	0.0130197
ABCD4	3.63	3.52	3.17	3.13	2.15	2.09	0.976391	0.0130281
PRAP1	23.29	13.28	0.08	0	0.14	0	0.190067	0.0130401
TEDC2	2.75	2.52	3.52	2.99	2.17	2.01	0.897354	0.0131197
ASB8	3.81	4.01	4.03	4.21	6.36	6.95	1.06331	0.0131748
LINC02243	0.05	0	0.32	0.06	0.22	0.13	0.25947	0.0131818
PPM1A	4.17	4.59	7.47	8	7.71	8.94	1.1104	0.0132425
ASNS	0.54	0.62	3.32	4.25	0.35	0.4	1.19038	0.0132623
GEN1	2.76	3.2	6.38	7.14	3.19	3.4	1.11479	0.0133138
FOXD4L1	0.11	0.06	0.27	0.21	0.11	0.05	0.592593	0.0133353
ZNF189	10.32	12.81	7.48	8.77	4.96	5.46	1.17152	0.0133772
DDX41	10.82	10.1	15.17	12.99	12.22	10.23	0.875635	0.0134218
LINC01426	2.61	1.9	0.25	0.12	0.03	0.01	0.513768	0.0134558
SGTA	6.54	5.99	8.14	7.3	7.6	6.24	0.87792	0.0135319
ENSG00000281016	0.06	0	0.66	0.38	0.14	0	0.191919	0.0135804
SEC14L2	1.16	1.03	3.5	3.33	1.37	1.21	0.907524	0.0136464
RASGRF1	0.08	0.02	0.17	0.1	0.41	0.26	0.490794	0.0136518
FAM133B	10	12.48	8.35	9.23	6.58	7.68	1.17352	0.0136688
DCAF10	3.14	3.54	6.97	7.33	5.37	5.97	1.09692	0.0137089
ACAP1	0.09	0.07	1	0.45	0.17	0.09	0.58573	0.0137365
PPME1	6.32	5.94	10.7	9.31	10.84	9.23	0.887148	0.0137571
MFSD9	5.31	5.8	2.38	2.91	1.31	1.59	1.17624	0.0138032
DCAF4L1	0.06	0.04	0.58	0.44	0.51	0.44	0.762677	0.0138058
CD99P1	0.29	0.26	0.51	0.48	0.14	0.12	0.89829	0.0138058
SLC5A3	1.82	2.43	8.7	9.91	11.92	15.77	1.26574	0.0138108
CTSB	49.13	45.31	15.01	14.54	31.69	29.68	0.942503	0.0138323
RAD51	6	5.7	8.82	7.77	3.92	3.6	0.91644	0.0138366
LPCAT1	12.38	14.2	17.58	18.62	7	7.83	1.10825	0.0138905
SDS	0.04	0	0.19	0.11	0.02	0	0.192982	0.0138979
E2F6P1	0.12	0.06	0.17	0.08	0.14	0	0.323529	0.0139625
ENSG00000269951	1.32	1.77	1.75	2.57	1.98	2.36	1.3338	0.0139685
SSR1	35.14	38.07	20.02	21.8	27.18	31.73	1.11323	0.0139941
UNC13A	0.17	0.14	13.16	11.8	0.04	0.03	0.823395	0.0140143
TNS2	1.66	1.2	1.68	1.33	2.94	2.61	0.800771	0.0140634
SPACA9	0.17	0.19	0.88	0.94	0.92	0.97	1.08006	0.0140679
ENSG00000276136	0.58	0.11	0.44	0.27	0.82	0.45	0.450691	0.0140761
CYP3A4	0.11	0.06	0.11	0.09	0.21	0.13	0.660895	0.0141141
MAGI1-IT1	0.09	0.06	0.22	0.07	0.12	0.02	0.383838	0.0141156
GRWD1	5.87	5.5	8	7.19	9.45	9.03	0.930424	0.0141356
STARD10	32.23	24.89	5.67	5.01	1.62	1.43	0.846192	0.0141359
FABP6	0.04	0	2.16	1.21	1.08	0.41	0.313272	0.0141455
NCKAP5L	1.99	1.55	1.01	0.92	2.21	1.77	0.83023	0.014166
UNG	20.08	21.07	20.93	22.07	10.9	12	1.06823	0.0141764
AP2M1	27.76	23.05	37.51	34.61	71.44	64.32	0.884452	0.0142184
CBLL1-AS1	0.29	0.24	0.39	0.36	1.15	1.03	0.882105	0.0142221
FADS3	0.79	0.72	4.3	4.1	7.6	6.72	0.916364	0.0142588
PIAS4	6.59	5.21	7.79	7.14	4.7	3.89	0.844937	0.0142748
ASGR1	85.86	71.84	0.28	0.17	0.26	0.19	0.724874	0.0142898
E4F1	1.48	1.2	2.24	2.02	1.55	1.17	0.822478	0.0143085
APRG1	0.23	0.24	0.32	0.34	0.1	0.11	1.06866	0.0144353
RCC2	40.8	43.58	69.53	71.5	30.03	32.08	1.05491	0.0144704
LINC01023	0.05	0.04	0.21	0.13	0.1	0.05	0.639683	0.0144777
UBAC1	8.17	7.54	14.59	13.27	19.97	16.71	0.889724	0.0146079
FAM214B	0.4	0.34	2.33	1.61	1.87	1.56	0.791737	0.0146428
SNHG20	3.79	2.85	2.4	2.16	1.22	1	0.823884	0.0146529
TERF2	5.17	4.63	16.02	14.93	5.72	4.8	0.888891	0.0146612
ENSG00000285589	2.59	2.18	3.03	2.63	1.38	0.99	0.809026	0.0147062
CYP2E1	0.08	0.04	0.01	0	0.27	0.13	0.32716	0.01472
ENSG00000170846	5.48	4.18	7.71	6.9	5.47	4.69	0.838373	0.0147284
SNORD12B	1.47	1.05	8.85	3.79	7.61	2.09	0.472391	0.0149053
PRELID2	1.24	1.34	1.65	1.94	0.5	0.55	1.1188	0.0149312
ENSG00000281469	1.47	0.74	1.32	0	0.52	0.25	0.328057	0.0149352
ENSG00000287165	0.36	0.19	0.51	0.23	0.11	0	0.326253	0.0149433
CRTC2	5.08	4.68	6.4	5.65	4.76	3.88	0.873066	0.014956
ENSG00000269242	1.38	0.97	1.11	0.75	0.7	0.61	0.750001	0.0150539
IFIT5	3.22	3.68	10.15	10.72	11.83	13.14	1.10325	0.0150982
LYPLAL1	5.42	5.13	7.69	6.98	5.52	4.79	0.907307	0.0151259
ERRFI1	84.56	102.94	212.56	234.4	99.45	111.24	1.14622	0.0151315
SLC30A9	7.01	7.37	16.92	17.39	22.46	24.03	1.04968	0.0151526
TMEM167B-DT	0.12	0.36	0.06	0.16	0.41	0.73	2.48238	0.0151781
RARA	2.9	2.51	2.85	2.69	3.64	3.13	0.889756	0.0152486
SKIL	3.36	4.65	7.01	8.06	10.82	14.11	1.27926	0.0153013
LYPLA2	45.2	38.91	25.81	24.06	45.21	41.91	0.906682	0.0153142
MRPL37	53.89	49.26	34.75	31.68	26.76	22.14	0.884364	0.0154065
TEX29	0.09	0	0.06	0	1.23	0.73	0.197832	0.0154147
MIRLET7A1HG	1.74	1.39	1.53	1.21	0.96	0.88	0.835456	0.0155304
PPP1R12C	3.76	3.16	3.97	3.48	3.22	3.02	0.884963	0.0155517
SIDT2	1.51	1.14	1.68	1.45	0.89	0.79	0.835234	0.0155666
ZNF497	0.24	0.11	0.16	0.12	0.1	0.07	0.636111	0.0155934
MCPH1-DT	1.64	1.14	1.52	1.34	0.51	0.39	0.780469	0.0156617
PEDS1	4.95	4.26	4.15	3.45	2	1.87	0.875644	0.0157348
LYN	2.43	2.2	9.49	8.98	5.26	4.55	0.905543	0.0157642
STK19	2.59	3.26	1.85	2.05	1.28	1.49	1.17695	0.0157752
MICALL1	2.85	2.71	3.21	3.01	7.95	7.08	0.926379	0.015844
ENSG00000279845	0.29	0.82	0.53	1.6	0.23	0.41	2.54302	0.0159139
PAWR	7.98	9.71	9.37	10.18	10.93	12.57	1.15109	0.0159286
GTF3C5	17.38	15.37	21.8	20.83	11.8	10.61	0.913002	0.0159508
SLC43A2	1.33	1.1	0.55	0.38	0.32	0.18	0.693492	0.0159612
SCAMP3	15.2	13.74	12.46	10.92	25.03	19.63	0.85487	0.0159936
CPEB3	0.71	0.88	1.05	1.16	0.33	0.42	1.20564	0.0160643
ENSG00000271980	0.23	0.17	0.15	0.05	0.19	0.07	0.480295	0.0160836
ENSG00000287377	0.13	0.09	0.17	0.11	0.35	0.12	0.560741	0.016085
H4C10P	0.67	0	0.47	0	0.4	0.24	0.2	0.0161301
ENSG00000287555	0.01	0.03	0.02	0.04	0.01	0.02	2.33333	0.0161301
CTIF	3.38	3.09	2.11	1.74	4.69	4.27	0.883098	0.016169
DUT-AS1	0.19	0.06	0.22	0.16	0.47	0.15	0.45407	0.0161782
SLC25A12	0.6	0.53	6.32	5.83	9.13	8.7	0.919568	0.0162028
SLC25A43	6.47	5.55	8.4	7.94	7.14	6.22	0.891397	0.016217
PHC1	1.99	1.85	2.58	2.29	4.4	3.64	0.881506	0.0162868
RHOBTB2	2.23	1.75	2.43	2.13	2.84	2.57	0.855409	0.0163055
METTL13	7.67	8.11	10.95	11.21	16.83	17.44	1.03912	0.0163063
TRIM23	3.13	3.67	8.53	9.24	6.37	7.76	1.15799	0.0163186
UBE2A	5.65	5.75	15.76	16.03	11.46	11.86	1.02325	0.0163203
TCP11L2	0.64	0.71	1.69	1.79	0.92	1.06	1.10691	0.0164311
RARB	0.03	0.01	0.02	0	0.05	0.03	0.311111	0.0165505
CRYZL2P-SEC16B	0.1	0.07	0.04	0.01	0.04	0.02	0.483333	0.0165505
HS3ST5	1.29	1.03	0.11	0.06	0.77	0.36	0.603812	0.0165877
ENSG00000287600	0.05	0.03	0.17	0.12	0.13	0.11	0.717345	0.0166094
NFXL1	4.98	5.98	10.81	12.25	10.2	11.02	1.13814	0.0166209
SERTAD3	5.01	4.22	8.11	7.15	2.82	2.65	0.887886	0.0166373
CYB5R2	0.08	0.03	1.05	0.8	0.32	0.14	0.524802	0.0166394
GMPPB	1.95	2.05	2.08	2.15	2.57	2.78	1.05555	0.016712
KIF21B	0.03	0.02	0.71	0.61	0.27	0.17	0.718484	0.0167194
CS	53.92	36.49	35.09	23.18	32.39	10.78	0.556716	0.0167299
PNRC2	88.15	96.36	68.74	79.41	79.93	85.18	1.10468	0.0167827
TRAPPC2	1.24	1.54	2.82	3.67	1.41	1.57	1.21894	0.0168487
ENSG00000289689	0.04	0.09	0.03	0.11	0.05	0.12	2.77222	0.0168988
GTSE1-DT	0.06	0.13	0.29	0.42	0.28	0.59	1.90736	0.0169331
NREP	3.38	3.95	0.39	0.56	0.78	1.02	1.30408	0.0169564
LIPT2-AS1	1.57	0.84	3.83	3.16	1.09	0.69	0.664375	0.0169571
ERMARD	2.24	1.8	4.98	4.59	3.41	2.72	0.840971	0.0170035
FAM199X	7.23	9.43	18.35	20.74	14.93	17.59	1.20423	0.0170348
FOSL2-AS1	0.05	0.01	0.02	0	0.16	0.1	0.275	0.0170416
ENSG00000279766	0.4	0.07	0.55	0.34	0.16	0.09	0.451894	0.0170664
CYP4F12	4.78	4.45	0.49	0.4	0.07	0.06	0.868144	0.0170952
ENSG00000272979	0.62	0.33	1.3	0.94	1.11	0.89	0.685712	0.0171388
OVAAL	0.02	0	0.06	0	5.22	3.18	0.203065	0.017182
ABCC3	4.22	3.88	3.65	3.53	2.18	2.07	0.945365	0.0171966
CENPH	10.35	11.55	8.1	10.55	11.31	14.6	1.23643	0.0172704
ENSG00000289065	0.59	0.36	0.12	0	0.2	0	0.20339	0.0172962
HERC6	0.08	0.04	2.4	1.85	2.29	1.68	0.668153	0.0173183
DNAJC9	14.74	16.2	14.59	15.13	11.04	12	1.07434	0.0173183
DNAJC14	2.71	3.23	7.53	8.26	7.05	7.7	1.12701	0.0173629
PRAM1	0.03	0.01	0.28	0.17	0.03	0	0.313492	0.0173841
MTCL1	1.13	1.06	2.58	2.15	2.71	2.35	0.879515	0.017469
GOLT1B	16.08	18.93	23.81	25.51	28.23	33.56	1.14581	0.0174938
LINC00239	1.16	0.22	1.43	0.97	0.65	0.1	0.340608	0.0175751
RPP38	8.76	7.72	10.4	8.78	8.77	8.26	0.889119	0.0175817
TAF15	12.32	13.43	32.28	33.47	18.05	19.05	1.06079	0.0175951
DYM	4.47	4.62	4	4.36	3.59	3.88	1.06811	0.017597
QARS1	52.74	49.17	27.99	26.52	32.73	31.91	0.951579	0.017832
TMX3	3.99	4.77	11.81	12.73	32.39	39.1	1.16018	0.0178344
TEX21P	0.01	0	0.38	0.24	0.1	0.02	0.277193	0.0178638
AMPD3	0.03	0.02	7.39	6.46	4.09	3.12	0.767886	0.0179657
KCNH3	0.04	0.05	3.46	4.31	0.21	0.23	1.19697	0.017975
SNRNP48	17.1	22.09	13.69	16.7	5.82	6.45	1.20664	0.0179998
RHD	0.11	0.07	0.19	0.14	0.16	0.06	0.582735	0.0180052
RPL5P4	2.51	2.2	2.52	1.82	3.12	2.65	0.816025	0.0180088
HSD17B6	0.59	0.84	1.04	1.37	0.35	0.61	1.49463	0.0180152
SETD4	2.05	2.02	2.55	2.45	1.64	1.58	0.969855	0.0180172
ZNF26	0.41	0.5	0.37	0.4	1.13	1.32	1.15624	0.0180353
FKBP14-AS1	0.17	0.15	0.42	0.34	0.39	0.36	0.871651	0.0180806
HNRNPA1	333.67	356.18	337.83	372.02	204.81	238.77	1.11149	0.0180841
PTOV1-AS2	2.31	1.3	3.03	2.47	2.76	1.37	0.624776	0.0180887
SPP1	33.23	27.73	0.21	0.18	2.61	1.79	0.792485	0.0181133
RHEBP1	3.04	2.65	3.45	2.58	4.88	3.2	0.758425	0.0181344
SS18L1	8.93	10.65	7.76	8.34	2.59	2.92	1.13159	0.0181455
TECRP1	2.1	1.39	1.11	0.26	0.24	0.14	0.493157	0.0182051
ENSG00000271918	0.49	0.58	0.87	1.26	0.52	0.66	1.30039	0.0182509
WWC1	2.88	2.55	9.82	6.76	7.93	5.71	0.764619	0.0182519
GRN	27.5	20.98	22.43	20.37	53.33	44.99	0.838228	0.0182992
DRAM2	9.94	9.07	11.34	10.97	6.48	6.07	0.938858	0.0183113
SOGA3	0.01	0	0.11	0.07	0.06	0.01	0.267677	0.0183991
ENSG00000183171	0.17	0.13	0.35	0.16	0.17	0.06	0.52493	0.0184047
GDAP2	2.14	2.38	2.85	3.04	3.37	3.95	1.11697	0.0186017
FUZ	0.08	0.1	0.17	0.25	3.62	6.04	1.46303	0.0186059
PROB1	0.59	0.76	0.91	1.02	0.15	0.2	1.24745	0.0186256
NAAA	3.58	3.34	4.01	3.5	0.35	0.33	0.916212	0.0186391
CENPK	8.44	9.31	9.19	10.48	15.69	16.5	1.09836	0.0187273
TMEM170A	6.12	6.78	13.25	15.53	3.98	4.25	1.11592	0.0188083
HLA-J	0.27	0.22	0.73	0.38	0.14	0.07	0.611788	0.0188149
GATAD1	7.97	8.45	7.29	8.32	11.01	11.88	1.09351	0.0188231
TRPV2	3.34	2.7	0.24	0.22	24.6	22.03	0.873526	0.0188336
TMEM87A	7.04	7.98	13.49	14.46	15.5	18.48	1.13256	0.0188566
ENSG00000270060	1.16	0.75	2.27	1.3	0.65	0.55	0.688464	0.0188715
CYHR1	2.69	2.32	4.24	3.38	2.09	1.93	0.861023	0.0189105
AKR7A3	0.29	0.16	0.76	0.47	0.31	0.26	0.669618	0.0189373
ENSG00000287710	2.79	2.02	1.03	0.53	1.28	0.35	0.504005	0.0189378
ENSG00000254165	0.63	0.54	3.15	2.35	1.88	1.17	0.741838	0.0189906
C9orf24	0.47	0.3	0.17	0.04	0.04	0	0.291197	0.0190507
MAGEB6	0.05	0	0.03	0	0.16	0.1	0.208333	0.0191037
TLCD2	0.21	0.23	0.53	0.67	0.69	0.83	1.18743	0.0191634
ORC4	6.36	6.69	7.23	7.67	9.46	10.56	1.07634	0.0192483
TPI1P1	7.95	8.63	8.84	10.04	8.52	8.97	1.09137	0.0192937
PLEKHA2	2.07	2.46	5.21	5.59	8.78	10.54	1.15393	0.0193179
PDE6G	2.11	1.13	0.06	0.05	0.29	0.17	0.651695	0.0193293
TWF2-DT	0.08	0.17	0.39	0.62	0.34	0.51	1.73825	0.0193709
CHRNE	0.06	0.01	0.04	0.02	0.03	0.02	0.444444	0.0194418
CLCN4	0.62	0.55	1.26	0.86	0.69	0.51	0.769589	0.0194644
C21orf91	2.01	2.52	7.92	8.7	4.46	5.17	1.17047	0.0195362
PMF1-BGLAP	1.63	1.18	0.86	0.4	0.53	0.13	0.478109	0.0195548
GTF2IP1	3.56	3.17	1.16	1.05	2.03	1.6	0.861266	0.0195897
PLAG1	1.89	2.61	0.32	0.43	2.94	3.34	1.28692	0.0196777
ELOCP19	0.56	0.3	3.31	2.53	2.85	1	0.550314	0.0197669
ENSG00000271380	0.72	0.89	0.39	0.58	0.13	0.16	1.31802	0.0197856
ENSG00000228634	0.17	0	0.72	0.33	0.21	0.12	0.343254	0.0197889
UBE2I	9.36	8.85	12.59	12.26	8.08	7.87	0.964437	0.0198033
BUD13	11.6	10.5	17.16	13.12	11.18	8.19	0.800766	0.0198076
PRKAG2	0.04	0.03	2.96	2.65	1.51	1.3	0.835399	0.0198612
PCYOX1	48.09	57	22.2	24	23.32	28.68	1.1654	0.0199066
ENSG00000256278	0.13	0.05	0.18	0.11	0.1	0	0.331909	0.0200246
LINC01529	0.35	0.2	0.13	0.06	0.02	0	0.344322	0.0200259
ALDH8A1	0.2	0.13	0.72	0.56	0.15	0.13	0.764815	0.0201184
ENSG00000253392	0.24	0.14	0.36	0.16	0.02	0	0.342593	0.0201764
ZNF273	0.8	0.89	1.59	2	0.74	0.84	1.1685	0.0202715
A1BG-AS1	0.15	0.1	0.15	0.02	0.13	0.06	0.420513	0.0202808
UPRT	2.33	2.25	3.54	3.36	3.13	2.86	0.942852	0.0202812
ENSG00000246477	0.02	0.03	0.11	0.16	0.02	0.04	1.65152	0.0203221
RBMS2	0.83	0.53	14.39	11.4	11.69	9.98	0.761497	0.0203408
ENSG00000286048	0.05	0.02	0.19	0.06	1.21	0.92	0.49204	0.0203685
CLN3	0.22	0.15	0.14	0.12	0.27	0.16	0.710518	0.0203789
TARBP1	6.03	6.68	4.38	5.23	4.6	4.97	1.12743	0.0204438
GCLM	14.06	18.7	18.98	21.3	26.36	32.09	1.22321	0.0205297
ENKD1	2.05	1.73	2.21	2.09	1.92	1.67	0.886465	0.0205319
ABHD17AP1	0.1	0	0.07	0	0.11	0.07	0.212121	0.0205769
RCBTB2	0.83	0.54	2.17	1.79	3.62	3.05	0.772676	0.0206279
UACA	4.33	5.26	9.06	10.38	12.28	13.24	1.14622	0.0206941
ACAA1	14.97	12.51	3.05	2.22	3.69	3.3	0.819283	0.0206954
MMUT	20.01	23.79	9.38	10.31	16.67	18.03	1.12321	0.0207043
KRT10-AS1	9.14	8.25	9.08	8.18	6.13	4.86	0.865443	0.0207375
GRAMD1A	3.07	2.54	3.85	3.61	4.46	3.93	0.882063	0.0207708
SMAD4	3.32	3.67	5.09	5.35	4.01	4.59	1.10038	0.020824
VPS72	19.75	16.87	23.95	22.35	15.39	14.29	0.905299	0.0208391
POLRMT	10.18	9.26	7.3	7.03	5.15	4.89	0.940718	0.0208552
ZNF527	0.45	0.64	0.57	0.67	1.47	1.81	1.27632	0.0208646
RFC5	10.98	12.03	32.76	34.93	12.81	13.25	1.06541	0.0209038
TBC1D12	3.76	4.44	3.59	3.84	5.48	6.08	1.11999	0.0210456
ENSG00000230979	1.93	1.08	1.87	1.3	2.41	2.03	0.699032	0.0210846
THAP8	0.96	0.69	0.79	0.64	0.59	0.53	0.809061	0.0211381
ENSG00000268030	0.56	0.45	2.6	1.84	0.85	0.76	0.801794	0.0211573
FAXDC2	8.5	7.25	0.25	0.16	0.15	0.12	0.764314	0.0211643
POR	46.55	39.31	7.41	7.01	5	4.29	0.882829	0.0211944
KIF11	22.56	27.23	30.15	34.85	23.82	25.53	1.14489	0.0212829
GFOD2	1.57	1.46	1.96	1.59	2.16	1.9	0.873597	0.0213098
TP53TG5	0.15	0.21	0.25	0.46	0.23	0.32	1.54377	0.0213779
HSPD1	412.29	478.03	273	288.63	138.8	161.13	1.12586	0.0214154
ENSG00000288998	0.14	0.05	0.19	0.12	0.06	0	0.329574	0.0214532
CBX4	10.3	10.04	10.74	10.42	6.02	5.67	0.962274	0.0214692
STX12	9.7	10.72	13.36	14.39	15.7	18.68	1.12402	0.0215638
TIPRL	11.54	10.79	25.63	24.3	22.09	19.37	0.919995	0.0216863
ENSG00000285999	0.1	0.16	0.42	0.52	0.3	0.51	1.5127	0.0216907
CPVL	34.88	28.81	4.64	3.65	0.22	0.13	0.734507	0.0217269
ENSG00000288670	4.11	4.58	7.54	9.89	3.54	4.71	1.25218	0.0218078
CNOT7	11.56	12.5	19.17	19.7	15.26	16.24	1.05773	0.0218301
MLX	12.25	11.3	12.96	11.3	10.03	7.95	0.862328	0.021892
ENSG00000267248	0.37	0.22	1.62	1.38	0.35	0.2	0.672625	0.0219053
STX8	6.45	4.52	3.77	3.21	4.76	4.13	0.806627	0.0219745
CMTM7	3.11	3.4	11.48	11.93	9.18	9.63	1.06049	0.0219872
POGLUT2	10.38	12.72	5.28	6.32	7.73	8.32	1.16624	0.0220143
ENSG00000280070	0.01	0	0.17	0.11	0.03	0	0.215686	0.0220354
APIP	6.72	7.43	6.36	7.29	5.47	6.91	1.17171	0.0220732
GATAD2A	8.02	7.64	13.25	11.65	12.18	10.47	0.897157	0.0220921
PDHX	22.68	24.04	14.34	15.14	12.04	13.53	1.07984	0.0221568
LINC00551	0.04	0.08	0.16	0.23	0.02	0.03	1.64583	0.0221938
OTUD6B-AS1	2.28	2.46	5.64	5.8	4.46	4.69	1.05296	0.0222935
SNW1	37.96	42.02	56.35	59.5	67.93	70.98	1.06925	0.0223084
BTN3A2	5.84	6.1	3.54	3.87	7.02	7.93	1.08912	0.0224576
FGF1	0.02	0.01	0.32	0.16	6.35	5.24	0.608399	0.0225047
GAL3ST4	0.26	0.18	1.54	1.37	0.05	0.04	0.793973	0.022512
ENSG00000274879	0.25	0	0.35	0	3.27	2.13	0.217125	0.0226443
CDON	0.31	0.56	0.54	0.77	0.15	0.2	1.5219	0.0226525
KRTAP5-AS1	0.03	0.02	0.11	0.02	0.02	0	0.282828	0.0226676
PDS5B	3.59	4.56	4.53	5.27	6.15	6.77	1.17812	0.0227176
ANXA2	23.74	22.69	155	135.33	167.52	152.98	0.914024	0.0227192
PLCB3	3.59	3.51	16.67	15.87	8.69	8.12	0.954711	0.0227265
KBTBD7	3.09	3.68	4.19	4.88	2.23	3.08	1.24559	0.0227452
ENSG00000217648	3.13	2.18	1.25	0.86	1.12	1	0.759114	0.0227621
TEPSIN	1.81	1.68	1.87	1.48	1.27	1.01	0.838299	0.022816
PYGO2	11.1	10.51	13.95	13.14	8.2	8.04	0.956423	0.0228235
ARL5A	14.25	15.62	12.37	13.02	9.15	10.5	1.09874	0.0228244
ZNF213-AS1	0.5	0.35	0.72	0.53	0.5	0.45	0.778704	0.0228369
TIMELESS	10.47	12.84	17.68	19.07	10.89	12.58	1.15339	0.0228445
ENSG00000234206	0.37	0.16	0.31	0	0.18	0.11	0.347848	0.0228621
TSN	39.88	47.02	40.91	44.45	17.93	19.36	1.11511	0.0228727
WDR70	3.69	3.85	5.04	5.18	7.71	7.83	1.0289	0.0229011
SLC38A9	1.87	2.23	2.77	3.09	3.48	3.73	1.12663	0.0229691
SYF2	23.93	22.38	26.76	25.44	28.62	28	0.954746	0.0229876
TTC26	1.86	2.08	5.03	5.24	2.31	2.49	1.07932	0.0229933
AGER	3.37	2.87	1.67	1.5	1.03	0.76	0.829233	0.0230459
ZNF132-DT	0.16	0.08	0.83	0.68	0.26	0.12	0.593605	0.0230782
PRR15L	0.55	0.34	0.45	0.19	0.03	0	0.346801	0.0231421
TTC9B	0.02	0.04	0.24	0.35	0.3	0.44	1.64167	0.0231455
RRM1	24.1	28.01	58.48	63.95	57.1	60.64	1.10592	0.0231818
UBE2D4	2.36	1.69	2.52	1.99	0.42	0.38	0.803515	0.0231879
USP1	27.65	33.29	36.3	38.92	32.64	36.97	1.13627	0.0232187
DAPK3	4.73	4.18	6.11	5.52	9.18	7.08	0.8528	0.0232705
GCH1	19.65	17.59	16.01	13.83	7.75	7.4	0.904613	0.0232997
SCOC-AS1	0.12	0.09	0.28	0.17	0.06	0.02	0.563492	0.02336
CCNYL1	11.48	11.37	6.09	5.96	7.31	7.1	0.980115	0.0234412
ENSG00000226900	1.93	1.25	0.2	0.07	0.02	0	0.332556	0.0234597
TRAF3IP2-AS1	1.52	1.62	0.4	0.47	0.95	1.14	1.14693	0.023467
FDPS	51.69	45.41	57.5	50.3	55.73	53.37	0.903647	0.0234718
AZIN1	25.57	31.19	66.77	74.17	29.23	31.95	1.14122	0.0234844
JUNB	2.14	1.64	18.52	15.48	10.97	10.1	0.840967	0.0235096
ENSG00000260361	0.77	0.38	0.04	0.03	0.15	0.04	0.503391	0.0236492
APPBP2-DT	0.44	0.57	0.88	0.98	0.23	0.31	1.25231	0.0236832
PDC-AS1	0.03	0.02	0.16	0.02	0.02	0.01	0.430556	0.0236888
ADPGK	8.13	7.32	9.83	9.27	10.81	10.4	0.935158	0.0237015
NKRF	3.26	3.13	7.34	6.5	8.26	7.64	0.92354	0.0237923
RNF10	21.13	18.48	19.24	17.27	17.63	16.91	0.910452	0.0238591
BTN2A2	2.23	2.05	3.12	2.49	1.67	1.49	0.869858	0.0239473
PLA2G12AP1	1.33	0.34	1.09	0.3	2.53	1.9	0.427286	0.0240921
HOXA1	0.21	0.09	1.36	0.86	0.75	0.6	0.620308	0.0241088
ACTN1	12.8	11.97	11.18	9.65	34.84	28.09	0.868187	0.0241366
ADAL	4.11	4.63	0.97	1.29	2.93	3.47	1.21357	0.0242361
ATG4C	5.68	5.93	8.19	9.24	8.46	9.58	1.10154	0.0242908
UCP3	0.05	0.03	0.72	0.57	0.33	0.13	0.595202	0.0243419
SF3A3P1	0.24	0.06	0.42	0.31	0.5	0.26	0.502698	0.0243882
NCSTN	8.33	7.08	5.53	5.26	12.4	10.68	0.887469	0.0245774
ANKRD28	3.63	3.8	7.41	8.05	27.61	28.54	1.05563	0.0245922
ATAD3A	10.95	10.53	13.39	12.41	9.04	8.03	0.925576	0.0246189
FAM136DP	0.75	0.58	2.25	0.83	1.55	0.46	0.479665	0.024703
RN7SL1	4.32	5.25	3.11	4.61	15.49	25.69	1.45203	0.0247051
PCDHB14	0.08	0.12	0.07	0.1	1.75	2.03	1.36286	0.0247668
CCDC158	0.01	0	0.06	0.04	0.02	0	0.222222	0.0248962
CABP4	0.03	0.02	0.02	0	0.01	0	0.222222	0.0248962
ENSG00000261839	0.03	0.02	0.04	0	0.06	0	0.222222	0.0248962
ENSG00000283765	0.01	0.02	0.02	0.04	0.09	0.12	1.77778	0.0248962
SPAST	7.19	8.52	5.76	6.1	3.36	3.9	1.13491	0.0249699
LSM2	36.09	29.89	27.67	25.89	16.14	14.57	0.888868	0.0249816
CLIC4P1	0.33	0.18	1.04	0.86	1.59	1.19	0.706935	0.0250159
CD2BP2-DT	0.98	0.84	0.43	0.29	0.98	0.83	0.792833	0.0250166
ZADH2	4.06	4.5	6.14	6.4	8.11	8.58	1.06956	0.0250988
PPP6R1	14.14	13.62	13.54	11.97	14.97	13.55	0.917472	0.0252111
FBXO7	15.89	15.6	10.45	9.99	12.6	11.88	0.960196	0.0252496
ENSG00000232774	0.17	0.03	0.43	0.24	6.29	4.28	0.471685	0.025329
CKS1BP2	2.41	1.79	3.61	1.44	1.11	0.79	0.617781	0.0253353
DRG2	2.88	2.55	2.94	2.72	3.47	2.77	0.869619	0.0253708
ENSG00000273254	0.28	0.45	0.19	0.27	0.5	0.6	1.4094	0.0253746
EHMT2-AS1	0.19	0.13	0.12	0.02	0.02	0	0.283626	0.0254047
ENSG00000228172	0.08	0.27	0.02	0.06	0.08	0.14	2.70833	0.0254079
LOX	10.06	11.36	0.38	0.48	51.72	57.41	1.16747	0.025425
H2AZ2	24.48	26.41	34.79	37.11	20.84	24.18	1.10193	0.0255941
PCMTD1	3.58	4.62	5.86	6.62	6.19	7.01	1.18422	0.0256692
ENSG00000274322	0.06	0	0.09	0.04	0.08	0.05	0.356481	0.0256941
HSD11B1L	0.31	0.46	0.35	0.85	0.66	1.27	1.94556	0.0257094
WDR97	0.03	0.05	0.03	0.06	0.03	0.04	1.66667	0.0257214
ENSG00000268926	0.03	0.01	0.02	0	0.03	0.02	0.333333	0.0257214
ENSG00000278192	0.48	0.34	0.83	0.68	0.14	0.07	0.67587	0.0257366
LINC01844	0.12	0.22	0.67	0.88	0.01	0.02	1.71559	0.0257927
ZNF514	1.97	2.11	0.93	1.14	0.15	0.18	1.16562	0.0258078
ZMIZ2	2.67	1.85	6.54	5.61	4.01	3.47	0.80534	0.0258318
TRIM28	47.18	42.09	70.64	67.61	56.91	53.75	0.931232	0.0259004
CAMLG	5.65	6.1	6.81	8.38	4.48	5.12	1.15102	0.0260137
NATD1	0.33	0.42	0.95	1.18	1.17	1.27	1.2001	0.0260443
SCNN1A	0.58	0.66	14.34	16.68	0.06	0.08	1.21148	0.0261368
WDR76	3.34	3.72	17.97	18.75	6.7	7.11	1.07279	0.0261547
PCGF5	30.97	36.03	14.61	15.52	16.18	17.6	1.10448	0.0262559
ANKRD37	1.38	1.35	1.73	1.61	1.11	1.04	0.948611	0.0262794
TBL1XR1	7.61	8.43	28.08	29.08	19.5	21.68	1.08505	0.0263713
CKMT1B	0.24	0.1	1.4	0.9	0.02	0	0.353175	0.0264004
ZRANB3	2.99	3.49	1.72	2.29	1.28	1.45	1.21048	0.0264081
C6orf47	3.82	3.45	6.27	4.7	7.75	6.73	0.840377	0.0264386
PLEKHA8P1	1.13	1.03	2.63	2.34	4.82	3.76	0.86044	0.0264933
CYSTM1	15.96	13.05	18.08	16.96	9.03	8	0.880553	0.0266115
ENSG00000287733	0.46	0.95	0.12	0.16	0.1	0.18	1.73285	0.0266407
NAP1L1	42.03	43.67	43.44	46.2	78.13	86.68	1.07066	0.0266781
SAAL1	10.29	10.73	15.19	17.19	15.91	17.33	1.08789	0.0266961
CWF19L1	13.02	11.65	16.21	15.06	7.9	7.63	0.929885	0.0268291
RNU1-153P	1.22	0.98	8.49	3.54	4.74	1.74	0.529109	0.0268726
NT5E	26.03	24.92	126.11	109.36	0.15	0.13	0.897068	0.0269139
CMBL	13.22	13.84	15.68	17.15	22.77	26.02	1.09446	0.0269234
B3GALNT2	2.18	2.53	5.64	6.23	3.02	3.18	1.10605	0.026925
TCTN2	2.04	2.11	2.85	3.05	1.05	1.08	1.04435	0.0270928
NRAV	1.35	1.42	2.83	3.13	3.71	3.87	1.067	0.0271189
ENSG00000250519	0.28	0.21	0.51	0.38	0.87	0.8	0.804879	0.027217
LRRC56	0.55	0.41	0.78	0.42	0.08	0.02	0.511305	0.0272386
ENSG00000224985	3.99	3.01	6.37	5.61	4.78	3.02	0.755625	0.0272495
FKBP10	27.55	26.15	8.71	7.68	67.13	63.48	0.925519	0.0272954
FASTKD2	5.75	6.31	8.09	8.44	12.95	13.51	1.0613	0.0273571
KLF2P1	1.15	2.33	0.24	0.66	0.72	1.16	2.12907	0.0274573
AP1G2-AS1	0.7	0.41	0.78	0.66	2.68	2.08	0.735996	0.027459
ENSG00000271151	1.17	1.07	0.41	0.32	0.5	0.36	0.805006	0.0274673
RBBP4	29.41	32.75	24.88	28.91	13.73	14.43	1.10884	0.0275872
SRP9	195.78	202.27	182.39	191.95	134.37	146.83	1.05943	0.0276378
CD2BP2	17.39	15.95	17.6	16.92	30.87	27.12	0.919027	0.0276951
UNC119B	10.71	11.49	15.08	18.19	8.79	9.83	1.13246	0.0277084
KLHDC8B	3.3	2.61	3.02	2.81	0.61	0.53	0.863408	0.0277126
AGT	71.33	61.25	0.06	0.05	0.26	0.17	0.781955	0.0277325
TPI1	188.12	165.29	195.44	181.01	184.55	176.96	0.921227	0.0277354
EZH1	2.9	2.57	4.56	4.19	2.97	2.33	0.863193	0.0277393
RMI1	6.74	7.38	24.64	25.41	11.47	12.64	1.07607	0.0277714
GNA11	7.32	6.87	12.06	11.76	9.34	8.58	0.944093	0.0278065
UBA1	32.78	31.67	44.68	39.66	38.98	35.32	0.919963	0.0278401
NCBP2	27.89	29.23	25.32	25.75	52.85	54.3	1.03082	0.0278498
TJAP1	6.24	5.73	5.24	4.7	2.56	2.03	0.869395	0.0279318
JARID2-DT	0.33	0.26	0.57	0.21	0.4	0.12	0.485433	0.0279388
ENSG00000200170-Y_RNA	2.2	3.3	3.07	7.4	1.05	1.89	1.90347	0.0279678
LINC03009	1.2	1.07	1.35	1.11	1.1	0.76	0.801599	0.0280308
NRP1	0.28	0.29	3.2	3.51	77.13	81.15	1.06157	0.028077
PHF23	14.15	11.48	21.38	19.58	35.18	32.29	0.881656	0.028199
ARHGEF17	2.35	2.16	1.81	1.62	1.92	1.52	0.868614	0.028296
ARHGAP27	1.57	1.23	2.87	2.47	0.57	0.53	0.857964	0.0283174
ENSG00000289584	1.08	0.23	0.8	0.56	0.34	0	0.304321	0.0283577
OXSM	5.43	4.98	9.16	8.77	7.05	6.13	0.914685	0.0283683
ENSG00000254332	0.06	0.13	0.08	0.23	0.21	0.34	2.22024	0.0283983
ENSG00000273306	2.06	0.84	2.57	2.11	3.83	1.72	0.559288	0.0284665
PAX8	0.24	0.16	1.4	1.22	0.35	0.2	0.703175	0.0284694
ENSG00000275956	0.24	0.14	0.42	0.26	0.16	0.14	0.69246	0.0286148
ICMT	30.64	32.08	32.22	34.91	43.17	44.44	1.0533	0.0286407
GCHFR	10.37	7.01	0.33	0.12	0.04	0	0.346542	0.0286902
ENSG00000280046	0.1	0.09	0.37	0.27	0.07	0.06	0.828958	0.0287009
MIS18A	22.51	23.27	23.15	23.61	13.29	14.06	1.03719	0.028733
PSMG4	1.36	1.56	0.97	1.13	0.62	0.84	1.22228	0.0287385
HDGF	112.95	110.16	85.88	79.82	98.1	94.18	0.954925	0.0287609
UTP3	14.76	14.12	43.89	41.42	64.2	63.12	0.96118	0.0287655
SFN	58.61	43.2	128.45	109.8	0.69	0.39	0.719033	0.0287942
SRSF6	55.65	60.91	77.92	80.49	49.72	52.39	1.0604	0.0288019
MED22	2.08	1.99	2.71	2.54	3.22	2.84	0.925329	0.028959
SBSN	0.04	0	0.81	0.52	6.78	3.07	0.364926	0.0289858
GSDME	3.78	3.61	1.07	1	8.87	7.78	0.92224	0.0289933
ENSG00000289382	0.19	0	0.94	0.56	0.4	0.21	0.373582	0.029005
METTL27	0.43	0.2	2.78	1.86	1.54	1.27	0.652952	0.0290098
UBE2W	2.64	3.12	12.14	13.45	6.53	6.93	1.11699	0.0290166
ENSG00000286813	0.3	0.11	0.48	0.39	0.12	0.06	0.559722	0.0290402
ZNF572	1	1.35	2.21	2.44	0.5	0.66	1.25802	0.0290786
ENSG00000289635	0.06	0.03	0.13	0.08	0.04	0	0.371795	0.0292053
RABL6	5.18	5.28	4.4	4.67	4.2	4.37	1.04038	0.0292157
POLE3	31.7	34.46	45.22	53.35	34.17	36.6	1.11266	0.0292376
WWP1	22.3	27.66	16.49	17.67	15.58	18.4	1.16431	0.0292837
TMEM116	1.21	1.07	0.85	0.78	0.63	0.49	0.859907	0.029339
IFIT3	0.65	0.39	0.78	0.4	11.04	9.47	0.65687	0.0295655
NUP35	9.51	9.67	7.17	7.47	10.26	10.84	1.0384	0.029574
ENSG00000275070-Metazoa_SRP	0.46	0.32	0.63	0	0.18	0	0.231884	0.0295852
ENSG00000274015	0.53	0.44	0.45	0.27	0.56	0.46	0.750539	0.0295889
B4GALT3	8.88	7.23	7.55	7.14	7.34	6.14	0.865466	0.0296191
ACAT2	72.6	65.23	34.06	29.97	93.47	90.2	0.914473	0.0296348
PHLDB1	0.4	0.37	1.71	1.36	2.05	1.83	0.871002	0.0296559
ENSG00000226499	0.27	0	3.06	2.13	0.66	0	0.232026	0.0296583
STAP2	8	6.23	0.49	0.44	0.33	0.3	0.861933	0.0296625
PTGR2	0.37	0.46	1.87	2.21	0.27	0.4	1.30218	0.0297488
NBPF3	0.91	0.96	2.86	3.4	1.95	2.25	1.13253	0.0297591
ENSG00000287337	0.06	0	0.33	0.23	0.04	0	0.232323	0.0298117
METTL6	2.5	2.74	3.03	3.12	4.21	4.63	1.07516	0.029843
TBC1D23	10.82	12.8	10.64	12.09	17.75	18.71	1.12445	0.0298527
NLE1	4.8	4.48	4.61	4.15	2.92	2.83	0.934243	0.029869
ENSG00000249492	0.24	0.39	0.7	1	0.42	0.5	1.41468	0.0299091
TMPRSS9	0.76	0.56	0.78	0.55	0.53	0.19	0.600154	0.0299428
DNAJC25	6.84	8.9	6.23	6.91	8.61	11.85	1.26221	0.0300347
CD302	4.88	6.73	0.09	0.1	1.08	1.46	1.28069	0.0300373
TTC38	25.41	24.68	5.45	4.91	3.29	3.03	0.931054	0.0300786
TTYH2	0.03	0.01	2.43	1.87	0.05	0.01	0.434294	0.0302382
DGKZP1	0.99	0.84	1.61	1.47	1.23	0.91	0.833789	0.0302472
ENSG00000283689	0.21	0.18	0.06	0.05	1.25	1.19	0.880825	0.0302714
NME7	2.5	2.44	5.61	5.16	13.81	12.71	0.938711	0.0302971
SMPD3	0.06	0.11	0.12	0.22	0.04	0.05	1.63889	0.0303374
ENSG00000289492	0.27	0	0.5	0.35	0.21	0	0.233333	0.0303374
NOD1	0.55	0.48	1.47	0.97	1.16	0.65	0.697645	0.030453
ARMC9	0.64	0.66	0.86	0.89	1.7	1.83	1.04753	0.030589
CIAO3	1.36	1.18	1.75	1.58	1.29	1.24	0.910582	0.0306077
ENSG00000280033	0.38	0.31	0.23	0.11	0.25	0.18	0.67135	0.0307156
PDXDC2P-NPIPB14P	1.35	1.23	0.95	0.66	0.38	0.27	0.772125	0.0307291
SNX11	3.92	3.51	6.7	6.27	4.37	3.55	0.881195	0.0308174
ENSG00000214558	0.1	0.19	0.42	0.53	0.07	0.13	1.67302	0.0308409
STARD3	7.61	6.32	5.79	5.5	5.92	5.21	0.886822	0.0308712
LANCL2	4.58	4	4.06	3.82	8.75	8.31	0.921321	0.0310007
GPR137C	0.18	0.26	0.43	0.49	0.82	1.22	1.35726	0.0310731
ENSG00000288930	0.04	0.09	0.11	0.16	0.14	0.23	1.78247	0.031074
ENSG00000237938	0.03	0	0.24	0.07	0.17	0.12	0.332516	0.0311005
DDX55	6.81	7.53	10.55	10.87	8.18	8.84	1.07225	0.0311147
ENSG00000271553	0.08	0.17	0.39	1.24	0.19	0.34	2.36465	0.0311189
FAM171A2	0.26	0.36	0.99	1.18	0.31	0.5	1.39648	0.0311224
ZNF622	18.92	16.93	23.44	22.66	111.44	98.42	0.914903	0.0311701
RUSC1-AS1	3.72	3.44	5.14	4.2	1.71	1.57	0.88666	0.0312327
ENSG00000256955	0.4	0.25	0.08	0	0.97	0.49	0.376718	0.0312407
SELENOO	6.41	5.82	4.04	3.9	6.62	6.32	0.942662	0.0312732
MIR1244-3	27.22	22.96	28.42	25.02	3.13	2.99	0.893045	0.0312998
ENSG00000270733	0.25	0.13	0.52	0.32	0.3	0	0.378462	0.0313662
ENSG00000226723	0.17	0.12	0.32	0	0.07	0	0.235294	0.0313757
DSP-AS1	16.67	11.25	0.85	0.35	0.08	0	0.36221	0.031446
PURB	4.42	5.13	11.7	12.26	20.61	22.85	1.10573	0.0315421
ZNF506	0.33	0.32	0.43	0.39	0.92	0.87	0.940775	0.0316208
CCDC40	0.35	0.41	0.51	0.61	0.07	0.1	1.26536	0.0316912
KLF9	2.64	3	6.81	7.62	8.43	10.94	1.18435	0.0317113
DDX19A	3.51	3.11	3.21	2.89	5.63	5.45	0.918127	0.0317478
ENSG00000273619	2.35	1.76	0.44	0.08	2.65	1.27	0.47	0.0317916
PLB1	0.1	0.03	0.06	0.02	0.2	0.16	0.477778	0.0318058
SUCLA2-AS1	0.48	0.34	0.11	0	0.1	0	0.236111	0.0318155
PAF1	21.81	18.44	25.95	23.63	18.42	17.49	0.901864	0.0318576
CEP57	10.27	11.34	11.51	11.96	6.45	7.34	1.09376	0.03195
POGLUT1	4.11	4.91	4.77	5.25	8.93	9.55	1.12157	0.0319647
ENSG00000274501	1.31	0.93	0.2	0	0.52	0	0.236641	0.032103
RAB5B	10.83	9.75	16.04	14.37	19.49	14.82	0.852184	0.0322999
AKIRIN1	156.53	172.13	52.45	53.9	33.77	36.49	1.06928	0.0323792
ENSG00000272094	0.1	0	0.07	0	8.12	5.78	0.237274	0.0324487
GTPBP10	3.45	4.03	5.87	6.41	5.11	5.4	1.10562	0.0324643
SRSF3	63.61	70.27	73.47	76.41	57.75	65.93	1.09545	0.0324662
ENSG00000289858	0.81	0.92	1	1.31	0.65	0.95	1.30245	0.0324701
PSMG3-AS1	0.12	0.07	0.51	0.43	0.05	0.04	0.742157	0.0326599
FAM86GP	0.09	0	0.19	0.12	4.5	2.29	0.380156	0.0327188
PPP1R12A-AS1	0.21	0.12	0.69	0.6	0.51	0.27	0.656802	0.032734
TMC1	0.02	0	0.14	0.1	0.01	0	0.238095	0.0329008
SLC25A30	9.02	11.26	9.05	10.06	5.05	5.55	1.15298	0.032918
STRBP	7.18	8.49	8.04	8.74	6.69	7.15	1.11276	0.032923
APOL3	0.23	0.3	0.01	0.02	0.4	0.65	1.64312	0.0329248
UBA6-DT	0.74	0.65	0.98	0.78	0.78	0.73	0.870065	0.0329427
CNOT3	4.41	3.95	6.3	6.12	4.02	3.66	0.925856	0.0329486
HMGB3P24	0.5	0.92	0.4	0.74	0.17	0.51	2.23	0.0330671
MLANA	0.13	0.3	0.23	0.33	0.32	0.55	1.82041	0.0331696
RNASEK	2.44	2.13	2.84	2.6	3.9	2.95	0.848285	0.0331967
ALDH9A1	17.03	17.84	30.1	32.28	27.96	31.82	1.08601	0.0333215
ENSG00000268583	0.06	0.09	0.17	0.32	0.07	0.09	1.55602	0.0333301
INKA2	1.95	2.14	1.81	2.18	2.35	2.53	1.12615	0.0333412
LONRF1	4.06	5.15	6.99	7.61	3.11	3.57	1.16836	0.0334404
CAND2	0.03	0.04	0.13	0.28	0.1	0.22	1.89573	0.0334762
NEK4	5.74	6.66	9.48	10.17	5.59	5.94	1.09856	0.0335561
KICS2	0.77	0.83	2.94	3.04	1.28	1.43	1.07637	0.033559
CYB561A3	1.27	1.36	1.32	1.66	2.52	3.13	1.19017	0.0335652
ENSG00000273599	0.05	0.04	0.5	0.44	0.33	0.21	0.772121	0.0335919
ZNF404	0.47	0.52	0.15	0.19	4.06	4.54	1.16376	0.0336759
ENSG00000253882	0.06	0.01	0.03	0.02	0.19	0.12	0.488304	0.0336791
HELLS	9.53	11.12	14.32	15.51	6.2	6.57	1.10321	0.0337656
TMEM260	1.43	1.57	2.7	3.37	4.41	4.9	1.15239	0.0337733
MED17	0.47	0.49	0.84	0.97	0.52	0.58	1.10423	0.0338174
MYBL2	54.85	52.16	35.28	33.5	13.16	11.6	0.927321	0.033891
L3MBTL2	4.47	3.83	4.2	4.01	3.32	2.76	0.88097	0.034061
CNKSR1	2.75	2.21	3.68	3.21	0.08	0.05	0.766973	0.0341248
TGM2	3.54	2.49	5.79	3.29	67.96	59.67	0.716542	0.0341493
DGUOK-AS1	0.77	0.36	3.77	3.19	0.23	0.1	0.582823	0.0341734
ENSG00000213590	0.07	0.18	0.09	0.35	0.04	0.24	4.15344	0.0342484
ENSG00000287005	0.86	0.77	0.22	0.14	0.13	0.08	0.715699	0.0342534
SMG1P2	0.4	0.42	1.28	1.35	0.16	0.18	1.07656	0.0343035
RN7SL333P	0.15	0.16	2.29	2.52	0.36	0.43	1.12052	0.0344297
LINC01186	1.99	1.47	0.73	0.3	0.69	0.53	0.639256	0.0344614
ENSG00000278467	0.31	0.25	1.62	1	1.21	0.44	0.595791	0.0344817
KDM8	1.3	1.03	0.55	0.51	0.67	0.6	0.871701	0.0345426
ENSG00000287697	0.32	0.22	0.39	0.14	0.13	0.1	0.605235	0.0345542
MYRF	6.63	5.79	4.85	4.5	0.62	0.48	0.858444	0.0345885
OARD1	4.72	4.67	6	5.79	4.77	4.58	0.971525	0.0346228
RAP2A	11.94	12.38	14.38	16.18	9.65	10.41	1.08026	0.0346299
TOE1	9.47	8.1	7.41	6.92	7.61	7.19	0.911338	0.0346395
ABHD10	12.66	13.61	78.51	89.96	12.81	13.45	1.09028	0.0346881
ENSG00000288926	1.09	1.39	0.37	0.57	0.42	0.8	1.57351	0.0347496
UBE2H	14.73	15.84	28.84	29.86	31.28	35.04	1.07698	0.0348006
ITGB1BP2	0.22	0.28	0.31	0.45	0.24	0.44	1.51922	0.0348274
CA5BP1	2.09	2.65	3.21	3.58	2.5	2.77	1.16374	0.0348486
SMTN	2.19	2.03	5.61	5.1	4.45	3.58	0.880175	0.0349277
RPS10-NUDT3	0.14	0.16	0.32	0.37	0.39	0.53	1.21936	0.0349291
HSD17B13	0.3	0.12	0.86	0.6	0.02	0	0.365891	0.03494
ISX	0.96	0.66	0.07	0.03	0.02	0	0.372024	0.0350988
CELSR3	0.73	0.64	0.77	0.71	1.95	1.88	0.920964	0.0351117
PRPF3	9.48	9.06	17.81	15.62	9.64	8.05	0.889265	0.0351194
NDUFAF6	2.51	2.58	2.1	2.29	1.88	2.08	1.07492	0.0352879
B3GALT4	0.04	0.1	0.18	0.34	0.11	0.16	1.94781	0.0353314
ERLIN1	42.6	50.07	38.72	40.84	38.8	42.67	1.10995	0.0353635
USF1	8.93	8.13	16.07	13.38	11.1	7.88	0.817644	0.0353705
SSBP3-AS1	0.12	0.15	0.12	0.22	0.1	0.15	1.52778	0.0354039
RPLP0P9	30.92	26.95	23.94	22.99	26.89	22.81	0.893397	0.0354131
SMIM15-AS1	0.29	0.43	0.37	0.51	0.34	0.69	1.63018	0.0354705
ENSG00000246792	0.08	0.06	0.14	0.12	0.2	0.11	0.719048	0.0354745
HGS	5.04	4.57	8.96	8.5	6.75	5.64	0.896987	0.0355148
TRMT5	3.15	3.38	8.88	9.36	8.4	9.67	1.09275	0.0355199
PCGF2	11.1	9.11	6.04	5.37	5.14	4.87	0.885755	0.0355563
VPS37D	1.92	1.29	1.64	1.1	0.56	0.51	0.751107	0.0355682
ENSG00000267649	0.25	0.06	0.27	0.11	0.1	0.08	0.482469	0.0355798
DR1	6.57	8.17	16.1	17.23	10.58	13.41	1.19373	0.0356397
EXD2	2.95	3.31	6.18	7.36	8.98	9.47	1.12251	0.0358034
KCTD5	10.24	8.92	15.05	14.25	9.13	7.38	0.875421	0.0358395
PPP2R1A	15.37	12.82	19.33	16.78	17.58	16.82	0.886314	0.0359114
ALG2	15.61	12.12	14.08	13.25	13.77	10.86	0.835383	0.0359143
ATG4B	12.88	11.9	7.13	6.16	4.22	4.04	0.915071	0.0359171
STYX	7.87	9.43	14.48	15.24	12.52	14.37	1.13282	0.0359213
PPP4R3B-DT	3.55	2.73	2.26	1.5	2.68	0.88	0.58703	0.0359303
FSIP1	0.08	0	0.45	0.32	0.48	0.18	0.362037	0.0360034
STAG3L5P-PVRIG2P-PILRB	0.48	0.44	1.1	0.77	0.35	0.28	0.805556	0.0360199
FSBP	0.65	0.9	1.04	1.16	0.66	0.81	1.24242	0.0360643
ZNF224	1.44	1.58	1.92	2.4	1.83	2.03	1.15217	0.0361131
CEP44	2.7	3.38	4.18	4.48	3.93	4.56	1.16131	0.0361213
SH3PXD2B	1.62	1.82	5.8	6.6	0.28	0.29	1.09903	0.03618
MACIR	2.18	2.36	7.31	8.77	12.28	15.95	1.19372	0.0362565
TFE3	10.15	8.98	5.04	4.7	16.15	15.59	0.927531	0.0363303
DPYD	0.5	0.59	0.45	0.48	8.14	8.81	1.10966	0.0364849
P4HA1	59.67	77.24	32.97	39.48	41.62	44.98	1.19088	0.0365936
MAP4K2	1.05	0.72	3.08	2.82	0.72	0.49	0.760618	0.0366134
NCK1-DT	0.45	0.34	0.64	0.55	0.54	0.5	0.846952	0.0366682
ENSG00000275778	0.19	0.06	0.42	0.32	0.36	0.24	0.581454	0.0367329
NPLOC4	10.68	10.52	18.75	17.74	11.03	10.39	0.957709	0.0367429
STRN4	5.91	5.63	7.8	6.93	4.8	3.98	0.890084	0.0368101
LSMEM1	0.34	0.2	0.65	0.58	0.25	0.15	0.693514	0.036872
BAZ2B-AS1	0.28	0.35	0.18	0.31	0.34	0.46	1.44172	0.0368917
LAS1L	3.25	3.42	5.57	5.8	4.48	4.54	1.03566	0.036946
HSD17B8	7.22	5.34	3.05	2.78	2.39	2.08	0.84046	0.0369483
WBP2	13.8	11.04	16.44	15.19	9.4	8.57	0.878556	0.0369523
ZNF674-AS1	3.07	2.97	1.79	1.57	2.18	1.91	0.906889	0.0370751
ENSG00000272906	0.22	0.39	0.06	0.17	0.11	0.19	2.11111	0.0371156
MT-ND6	2627.47	1954.6	1428.62	1332.85	876.18	655	0.808145	0.0371583
C5orf24	15.57	18.15	28.75	31.19	20.64	21.77	1.10177	0.0372102
SLC25A16	3.6	3.66	2.13	2.27	2.7	2.86	1.04722	0.0373575
ENSG00000272369	0.1	0	1.52	1.03	0.59	0.28	0.384069	0.037378
VCL	7.94	7.65	26.42	25.43	52.91	48.11	0.945095	0.0374497
BCL9L	1.98	1.77	8.59	7.81	9.35	7.1	0.854165	0.0375379
UFD1-AS1	0.34	0.25	0.92	0.82	0.3	0.18	0.742199	0.0375446
SEH1L	7.11	8.6	10.62	11.37	11.32	12.5	1.12814	0.0375924
ENSG00000289077	1.19	0.89	0.17	0	0.85	0.17	0.315966	0.0376636
ENSG00000273489	0.05	0.13	0.1	0.14	0.06	0.14	2.11111	0.0378711
ENSG00000289847	0.55	0.97	0.49	0.65	1.39	1.8	1.46171	0.0379214
STX6	3.99	4.3	9.43	9.69	6.89	7.14	1.04718	0.0379651
UBXN2A	6.8	7.66	7.46	7.72	6.19	6.69	1.0807	0.0379812
CCDC17	1.23	0.74	0.54	0.48	0.45	0.25	0.682023	0.0380605
BCR	3.16	3	3.21	2.57	2.27	1.93	0.866737	0.0381134
CTHRC1	5.66	5.92	4.69	4.94	5.28	5.35	1.0375	0.0381325
ENSG00000284428	0.31	0.4	0.16	0.26	0.09	0.11	1.37918	0.0381648
DCUN1D1	5.88	6.98	13.86	14.81	17.84	19.34	1.11323	0.0382334
TAF7	29.64	32.79	36.99	38.03	36.45	39.08	1.06885	0.0382798
TOM1	5.77	4.02	1.68	1.5	2.12	1.82	0.816018	0.0383164
PSMD5	6.53	6.41	23.29	22.24	12.13	11.3	0.956038	0.0383826
FAM47E	0.03	0.01	0.15	0.11	0.01	0	0.355556	0.0384013
PIK3IP1	1.01	0.7	0.41	0.32	2.79	2.57	0.798235	0.038515
TSTD3	0.27	0.37	0.91	1.01	0.76	0.92	1.23026	0.0385454
TTC36-AS1	0.15	0.07	0.16	0.11	0.04	0	0.384722	0.0385466
TUBD1	6.53	7.41	6.52	6.74	1.07	1.18	1.09044	0.0386398
NRSN2	10.5	7.74	0.23	0.12	0.15	0.02	0.464072	0.03865
AHDC1	1.54	1.46	2.29	1.81	1.38	1.15	0.857259	0.0386561
SGTB	4.05	4.39	6.67	7.04	6.7	6.85	1.05394	0.0386975
UPK3BL1	0.23	0.14	0.05	0	0.24	0.14	0.397343	0.0387282
CLSTN3	5.77	4.8	4.92	4.47	6.2	4.32	0.8124	0.0387584
BCAR3-AS1	6.38	5.68	0.09	0.06	0.12	0.1	0.796761	0.0388092
C14orf28	1.89	1.47	1.37	1.29	0.6	0.51	0.856461	0.0388554
FGFBP3	2.23	2	0.83	0.65	0.67	0.62	0.868456	0.0388715
NDFIP2	4.63	4.82	8.81	9.75	5.1	5.9	1.10153	0.0388725
ENSG00000272825	0.2	0.15	0.29	0	0.41	0.1	0.331301	0.0388744
RNU4-52P	2.26	1.03	1.8	1.25	0.77	0	0.383399	0.0388986
INPPL1	5.16	4.89	9.02	8.3	11.6	9.75	0.90279	0.0389586
DBF4	10.14	10.56	19.02	20.29	15.72	16.01	1.04221	0.0389777
CRNDE	0.54	0.68	1.62	2.07	3.05	3.26	1.20196	0.03898
OSCAR	0.11	0.05	0.36	0.28	0.23	0.18	0.671644	0.0389828
ARFGEF1-DT	0.36	0.26	0.39	0.15	0.19	0	0.368946	0.0389835
CDC42	0.58	0.79	0.97	1.06	0.79	1.08	1.27398	0.0390199
NEIL2	3.44	3.79	12.02	12.43	2.42	2.75	1.09074	0.0390879
TCAF1	15.01	15.89	11.89	14.69	7.93	9.34	1.15731	0.0391318
DUSP8	0.78	0.71	1.14	0.78	0.16	0.13	0.802322	0.0391557
ZBED5-AS1	0.74	0.39	1.3	1.15	1.22	0.73	0.670001	0.0391568
RORC	0.88	0.45	0.03	0.02	0.01	0	0.392677	0.0393319
MUC1	0.02	0	0.41	0.24	1.13	0.69	0.398662	0.0393652
PDK3	1.17	1.37	1.93	2.26	1.62	1.69	1.12838	0.0393681
ARF4	99.88	94.62	82.48	77.4	176.6	173.96	0.956932	0.0394306
NMNAT1	4.91	4.13	5.21	4.44	2.31	2.22	0.884796	0.0394935
LEPROT	23.6	22.88	10.8	9.92	41.06	39.62	0.95098	0.0395375
ASAH1	6.72	7.1	4.8	5.75	5.54	6.18	1.12333	0.0396155
SRSF7	47.4	49.81	50.16	52.84	42.13	47.61	1.07812	0.0397211
BLMH	14.55	15.69	14.17	15.66	11.19	13.72	1.13653	0.0397704
JUP	10.78	7.9	26.73	22.64	0.02	0.01	0.693276	0.0397804
SGSH	3.42	2.62	1.52	1.37	0.9	0.82	0.859503	0.0398504
C2orf15	2.36	3.17	1.2	1.42	0.21	0.34	1.38187	0.0399109
KRT18P55	0.04	0	0.03	0	0.08	0.06	0.25	0.039942
FRZB	0.03	0.02	0.89	0.74	0.12	0.05	0.638265	0.0399434
VAT1	55.64	46.81	29.92	28.37	23.7	21.84	0.903672	0.0399884
NR1D2	4.58	5.66	40.43	42.79	25.06	29.4	1.15579	0.039999
MTX1	3.96	3.52	4.53	3.94	1.28	1.24	0.909132	0.0400472
THOC5	8.61	8.42	7.16	6.61	9.07	8.67	0.952339	0.0400702
MRPL44	52.11	49.58	37.85	36.92	26.42	24.17	0.947238	0.040147
MAN1A1	136.41	158.56	19.59	24.11	34	35.97	1.15035	0.0402361
TTC3-AS1	0.12	0.22	0.06	0.1	0.1	0.12	1.56667	0.0403512
MCAM	2.14	2.08	3.33	3.03	24.37	21.54	0.921915	0.0403963
LMNA	25.91	21.71	49.1	45.19	30.83	29.2	0.901799	0.0404355
MSTO1	1.64	1.38	2.34	2.16	1.34	1.27	0.904101	0.0405075
ENSG00000286591	0.11	0.02	0.15	0.11	0.1	0.06	0.505051	0.040772
DSCR9	0.51	0.4	0.29	0.27	0.14	0.1	0.809878	0.0408574
ZDHHC20	14.96	18.23	42.67	45.42	30.27	33.89	1.13421	0.0408861
PSMD12P1	0.07	0.21	0.23	0.34	0.08	0.23	2.45109	0.0409384
CKLF-CMTM1	0.09	0	0.26	0.08	0.6	0.45	0.352564	0.0409633
YBX3P1	0.12	0.09	0.28	0	0.39	0.12	0.352564	0.0409633
ENSG00000278396	0.67	0.99	0.23	0.54	0.9	1.44	1.80848	0.0410387
ENSG00000260536	0.39	1.24	1.89	3	0.12	0.28	2.36671	0.0410802
CEMIP	4.91	5.85	1.3	1.67	2.93	4.65	1.35436	0.0412331
ENSG00000284735	0.17	0.24	0.16	0.41	0.04	0.11	2.24142	0.041248
PFDN5	2.23	2.33	2.32	2.73	1.78	1.99	1.11318	0.041265
ENSG00000276744	0.32	0.24	0.19	0.06	0.16	0	0.355263	0.0413236
TMEM38A	1.07	0.99	5.14	4.27	0.36	0.26	0.826065	0.0413244
DTWD1	1.21	1.07	3.52	3.4	4.3	4.03	0.929139	0.0413643
SKIDA1	0.4	0.26	0.12	0.11	0.03	0.02	0.744444	0.0414259
RHBDD2	8.68	6.39	6.38	5.72	5.7	5.1	0.842488	0.0414293
FADS2	4.81	4.54	1.71	1.62	2.11	1.82	0.917932	0.0414609
ALAS1	13.46	12.58	26.24	25.4	24.79	21.96	0.929483	0.0417045
ZNF674	0.6	0.77	1.57	1.73	0.85	1.2	1.26567	0.0417299
ENSG00000286129	1.01	0.87	2.85	2.32	1.58	1.51	0.877039	0.0418354
SUB1P1	0.7	0.75	0.81	1.05	0.14	0.17	1.194	0.0418518
CAPN7	7.44	8.69	10.97	11.68	11.21	11.97	1.10018	0.041863
PXYLP1	0.98	1.25	2.08	2.25	1.09	1.25	1.16801	0.0419351
IFI27	0.09	0.07	0.57	0.44	0.14	0.06	0.659426	0.0419599
COL6A1	0.59	0.46	8.39	7.95	5.44	4.55	0.854538	0.0419686
H3C10	2.42	1.6	1.39	0.55	2.39	1.98	0.628431	0.0420093
ENSG00000290089	0.13	0	0.23	0.17	0.24	0.09	0.371377	0.0421334
STK11IP	2.03	1.75	2.57	2.47	1.93	1.78	0.915146	0.042151
TTC39C	6.56	6.84	3.22	3.72	2.77	3.02	1.09607	0.0422234
CEP104	4	4.53	3.61	3.92	2.97	3.07	1.08401	0.0422529
NUDT21	24.27	26.9	30.17	31.37	17.43	20.23	1.10293	0.0423469
ENSG00000289981	0.12	0.25	0.32	0.45	0.35	0.92	2.03938	0.0423909
ENSG00000224888	0.04	0.02	0.09	0.01	0.04	0.03	0.453704	0.0424314
HSDL2	49.3	57.26	21.84	23.13	26.61	28.42	1.09618	0.0424896
ZNF329	2.84	2.98	1.06	1.27	2.96	3.59	1.15342	0.0425105
EHD2	0.66	0.47	13.68	11.08	13.06	12.12	0.816696	0.0425265
MFSD11	4.43	5.68	4.36	4.97	3.62	3.94	1.17016	0.0425358
LGALS2	7.37	4.57	1.04	0.62	0.06	0	0.405412	0.0427475
SLC25A35	0.83	0.55	0.56	0.48	0.31	0.14	0.657135	0.0428997
PCNPP1	0.26	0.37	0.12	0.22	0.1	0.25	1.9188	0.0429015
ARHGDIB	0.02	0	0.85	0.42	70.55	48.97	0.396078	0.0429152
ENSG00000254719	1.28	0.23	0.6	0.28	3.07	2.44	0.480381	0.0430627
YBX3	12.54	12.24	37.17	35.28	24.13	23.73	0.969551	0.0431157
PPP4R2	27.17	30.9	27.9	29.24	27.87	33.42	1.12815	0.0431659
AAAS	9.3	7.7	10.01	9	6.92	6.6	0.893605	0.0431832
DAAM1	2.75	3.27	2.26	2.51	4.72	4.96	1.11685	0.043278
RBMX	59.16	61.01	59.78	67.03	41.79	44.92	1.07582	0.0433528
ENSG00000286883	1.77	1.17	0.7	0.53	0.49	0.13	0.561155	0.0434246
RPL24P4	27.59	25.78	37.08	30.44	37.31	34.54	0.893694	0.0434593
NAT9	9.45	7.41	7.45	6.94	5.96	5.34	0.870548	0.0434739
ZSWIM3	2.2	1.83	1.18	1.12	2.93	2.68	0.898549	0.0435146
BMS1P17	0.2	0.13	0.05	0	0.9	0.51	0.405556	0.0436304
ENSG00000266709	8.94	7.52	0.3	0.24	1.42	0.77	0.727806	0.0436732
RSAD2	0.02	0	0.03	0.02	0.11	0.06	0.40404	0.0438218
ENSG00000266651	2.49	3.76	4.08	6.24	2.98	3.34	1.38675	0.0438568
LYPLAL1-AS1	0.06	0.05	0.15	0.06	0.06	0.04	0.633333	0.043876
BATF2	0.95	1.3	0.4	0.47	0.34	0.38	1.22036	0.0439095
C1orf226	4.48	4.13	2.61	2.21	1.47	1.06	0.829902	0.0439347
IRF9	0.9	0.71	0.41	0.39	0.57	0.45	0.843194	0.0439804
GLO1	76.07	80.96	187.56	190.34	209.59	223.03	1.04774	0.0440989
MYT1	0.05	0.1	0.71	1.16	0.04	0.05	1.62793	0.0441163
PRODH	0.01	0	0.13	0.1	0.02	0	0.25641	0.0441179
OPTN	12.07	10.27	9.48	7.89	26.29	25.31	0.881957	0.0442245
TFAP4	1.83	1.84	2.58	2.64	1.23	1.25	1.01499	0.0442334
PLEKHG5	0.31	0.16	3.17	2.62	1.48	1.18	0.713308	0.044235
ENSG00000289613	0.86	1.4	1.09	1.88	0.27	0.74	2.03114	0.0442391
FIG4	0.49	0.53	1.09	1.18	1.59	1.62	1.06102	0.044343
OCLNP1	0.59	1.75	1.19	1.78	0.63	1.4	2.22804	0.0444176
ENSG00000250264	0.07	0.02	0.23	0.06	0.06	0.05	0.459972	0.0445334
CEP72	0.9	1.22	3.14	3.51	1.68	1.95	1.21137	0.0445823
BANP	1.12	1.06	2.5	2.17	1.08	0.85	0.867155	0.044696
RAB33B	4	4.03	5.45	5.53	2.6	2.67	1.01637	0.0447166
WIPI2	7.72	7.09	8.5	8.25	7.7	7.44	0.951739	0.0447201
ENSG00000272871	0.28	0.08	1.07	0.68	0.38	0.3	0.570234	0.0448529
RYBP	5.46	6.39	9.49	9.86	6.68	7.5	1.11069	0.0448688
UBE2K	27.69	31.47	53.88	55.56	33.01	36.27	1.08882	0.0448904
CENPI	2.11	2.48	7.81	8.11	5.95	6.86	1.12224	0.0449067
SLC51A	1.18	1.05	0.47	0.45	0.52	0.43	0.8914	0.04494
PCCA-DT	1.42	1.31	1.74	1.61	3.47	3.41	0.943511	0.0450191
PLIN4	0.35	0.45	0.63	0.67	0.11	0.14	1.20731	0.0450569
ZNF367	5.55	6.8	17.42	19.17	16.4	17.63	1.13356	0.045131
TECPR2	1.12	1.07	2.25	1.79	3.91	3.25	0.860705	0.0451901
SLC25A18	0.15	0.09	0.17	0.07	0.29	0.25	0.624611	0.045243
TRIB1	9.48	8.48	78.09	73.99	9.81	7.93	0.883457	0.0452646
CEACAM16-AS1	8.07	7.21	0.35	0.18	0.13	0.08	0.674368	0.0453448
PARP3	3.71	3.53	5	4.42	8.87	7.17	0.881275	0.0453916
CLPTM1	13.25	11.75	15.03	14.48	13.62	11.44	0.896713	0.0454559
ENSG00000286311	0.63	0.29	0.04	0	0.18	0.13	0.39418	0.0454728
NSRP1	5.77	6.5	12.85	13.23	15.72	17.07	1.08066	0.0454877
ENSG00000268947	0.26	0.61	0.43	0.79	0.42	0.56	1.8389	0.0455037
GABPA	7.32	9.01	16.73	18.45	17.51	18.85	1.13674	0.0455585
DLGAP1-AS1	5.09	5.45	3.66	4.06	3.15	3.87	1.1362	0.0456218
AKIRIN2	23.37	20.23	16.38	15.63	18.25	17.19	0.92059	0.0456324
TIMM44	9.18	8.16	11.57	11.1	7.87	6.53	0.892667	0.0457305
EIF4A2	95.37	107.26	116.38	138.39	141.78	148.12	1.1195	0.0458709
ARL6IP1	178.83	186.85	131.91	134.79	91.16	98.54	1.04921	0.0459248
CYP4V2	1.69	2.11	1.5	1.58	0.65	0.79	1.17241	0.0459714
ENSG00000288573	0.16	0.06	0.68	0.49	0.39	0.31	0.630153	0.04598
RPS3AP34	0.51	0.37	0.48	0.22	0.07	0	0.394608	0.0460331
PLA2G4B	0.09	0.07	0.01	0	0.01	0	0.259259	0.0460622
RASGRF2-AS1	0.09	0.07	0.02	0	0.04	0	0.259259	0.0460622
GPR162	0.06	0.01	0.87	0.48	0.74	0.57	0.49622	0.0461516
ENSG00000272843	0.13	0.2	0.09	0.24	0.08	0.27	2.52671	0.046165
CTDP1	1.49	1.38	3.78	3.72	3.65	3.4	0.947269	0.0463308
PXN-AS1	0.82	0.77	0.73	0.56	0.83	0.72	0.857873	0.0463576
RTKN2	2.67	3.33	4.92	5.29	1.85	2.07	1.1471	0.0463812
ZNF607	1.84	2.14	2.67	2.81	0.43	0.53	1.14935	0.0465094
ARHGAP18	52.48	65.93	29.01	32.18	46.92	51.02	1.15098	0.0465358
ACSM3	16.87	14.74	1.07	1.04	0.11	0.1	0.918265	0.0466004
ENSG00000279407	0.67	1.68	1.14	1.55	0.25	0.49	1.94237	0.0467222
RPP38-DT	0.36	0.5	0.07	0.13	0.06	0.15	1.91534	0.0467687
LRP11	0.56	0.63	0.54	0.72	0.7	0.79	1.19563	0.0468117
TNFAIP1	9.06	7.63	9.81	9.43	20.82	17	0.873317	0.0468238
HBP1	4.33	5.26	5.54	5.8	5.55	6.43	1.14009	0.0468633
FOXP4	6.35	5.46	3.55	3.37	2.13	1.67	0.864392	0.0468982
ENSG00000258136	0.19	0.15	0.81	0.36	0.25	0.03	0.451306	0.0469296
ENSG00000264304	0.16	0.59	0.77	1.23	0.09	0.34	3.02089	0.046989
PSRC1	6.83	5.74	10.76	9.96	6.25	5.94	0.905487	0.0470066
ENSG00000289291	0.41	0.35	0.23	0.07	0.2	0.08	0.519335	0.04701
CDC26P1	24.32	23.43	24.49	20.27	27.86	23.38	0.876762	0.0470384
SCAI	1.17	1.62	3.81	4.13	0.71	0.91	1.2501	0.0470917
ENSG00000284431	0.14	0.05	0.07	0.06	0.09	0.03	0.515873	0.0471099
ENSG00000241962	0.54	0.38	1.46	1.24	0.56	0.25	0.666482	0.0472669
ENSG00000287562	0.91	1.03	0.67	0.87	0.29	0.44	1.31587	0.0473089
IL6ST-DT	0.17	0.13	0.24	0.09	0.42	0.32	0.63387	0.0474114
FAM83G	3.62	3.15	4.58	4.38	2.7	2.18	0.877968	0.0474924
FAM131A	0.74	0.83	0.82	0.91	2.36	2.42	1.0856	0.0475033
SLC20A1	16.43	16.92	57.1	58.97	103.12	111.65	1.04843	0.0477562
PTPN18	8.31	6.59	6.15	5.88	4.33	3.46	0.849398	0.04776
CAMTA2	2.44	2.38	5.82	5.13	3.2	2.88	0.918951	0.0477919
ADGRL1-AS1	0.26	0.21	1.14	0.93	0.74	0.71	0.86098	0.0478205
TAF1B	6.99	7.98	10.08	10.61	6.84	8.37	1.1393	0.0478586
FAM13B	3.51	4.77	6.67	7.28	10.92	13.16	1.21852	0.0478761
ENSG00000278002	0.14	0.11	0.14	0	0.04	0	0.261905	0.0479166
ENSG00000288770	0.33	0.26	0.34	0	0.49	0.12	0.344259	0.0479882
CYP1A1	2.16	1.95	1.64	1.15	3.39	1.91	0.722473	0.0480016
DDX11	3.06	2.98	7.17	6.72	3.68	3.29	0.935039	0.0480459
ZNF658	0.28	0.42	1.2	1.5	0.56	0.64	1.29762	0.0481834
ENSG00000271993	0.5	0.38	1.18	0.46	0.34	0	0.383277	0.0482811
ENSG00000245156	0.13	0.09	0.33	0.06	0.13	0.09	0.522145	0.0484046
SGSM2	3.04	2.79	4.2	4.11	3.31	3.16	0.950339	0.0484325
HMGB1P14	0.08	0.24	0.84	1.46	0.18	0.75	2.96825	0.0484752
ZBTB49	1.12	0.99	1.59	1.49	2.87	2.22	0.864852	0.0485524
FKBP4	26.48	28.05	54.23	54.89	16.65	17.56	1.04204	0.0486272
TSPO2	0.17	0.13	0.29	0.11	0.05	0	0.381339	0.0486877
TLK1	11.97	13.17	11.53	11.77	9.81	10.57	1.06618	0.0486966
CLK3	1.66	1.47	2.66	2.58	2.06	1.76	0.903279	0.0487045
RNASEH2A	2.66	2.04	5.06	4.64	2.93	2.66	0.863921	0.0487372
MADCAM1-AS1	0.16	0.34	0.15	0.27	0.19	0.67	2.48377	0.0487403
PTPN23	4.35	4.25	4.2	3.88	5.33	5.14	0.955058	0.048769
MAPK13	3.32	3.03	10.76	10.18	1.15	0.94	0.892046	0.0488151
WDR89	5.63	6.23	15.71	16.56	10.82	13	1.12072	0.0488539
TMEM51	7.54	6.79	9	8.81	8.78	7.89	0.926018	0.048912
ADH5	92.02	96.2	39.44	40.27	34.57	37.4	1.04944	0.0489121
GAS8-AS1	0.04	0	2.06	1.62	0.21	0.06	0.357374	0.0490043
SLC25A38	13.12	12.61	12.33	11.92	19.06	18.91	0.973335	0.0490063
ENSG00000272054	0.5	0.9	0.7	0.86	0.38	0.53	1.47444	0.0490262
SLC34A3	0.17	0.1	0.11	0.07	0.12	0.11	0.713755	0.0490466
ENSG00000289985	1.95	1.68	1.33	1.04	0.41	0.22	0.726693	0.0490702
PHLDB3	2.16	1.73	1.31	1.16	0.82	0.49	0.761328	0.0491474
ENSG00000273893	2.1	1.9	0.88	0.66	1.06	0.63	0.749701	0.0491528
ACTN4	56.4	53.06	78.05	69.01	101.59	79.2	0.868187	0.0492068
SNAPC4	1.18	1.12	2.83	2.14	1.93	1.46	0.820604	0.0492567
TAF9	16.1	15.79	13.98	12.65	21.98	20.27	0.935937	0.0492799
RAD51C	2.51	2.58	4.76	5.31	1.59	1.81	1.09393	0.0493335
CENPS-CORT	0.54	0.68	0.11	0.15	0.28	0.51	1.48144	0.0493802
PRAME	3.53	2.96	11.44	11.07	23.65	20.3	0.888178	0.0495576
EIF1AX	35.32	41	54.37	56.12	48.64	55.38	1.11052	0.049586
ARAP1-AS2	0.1	0.08	0.2	0.03	0.06	0	0.316667	0.0496527
DMAC2L	1.67	2.46	1.05	1.15	2.45	3.53	1.33637	0.0497344
HMGN2P46	0.01	0	0.12	0.07	0.12	0.08	0.416667	0.0497412
GALNS	0.92	0.81	1.87	1.79	2.23	1.81	0.883104	0.0497915
SPDYE5	0.22	0.1	1.17	0.98	0.26	0.06	0.507641	0.0498756
ENSG00000259178	0.19	0.1	0.13	0	0.58	0.41	0.411071	0.049951
SPOUT1	0.34	0.29	0.41	0.23	0.21	0.07	0.582417	0.0499795
IRF2	3.88	3.49	1.87	1.56	3.6	3.46	0.898273	0.04998
